# Supplementary material for: Gut microbiota’s role in the enhancement of type 2 diabetes treatment by a traditional Chinese herbal formula compared to metformin
Source: Microbiol Spectr. 2025 Mar 31;13(5):e02412-24. doi: 10.1128/spectrum.02412-24 (PMC12054121; doi:10.1128/spectrum.02412-24)
Supplement: Table S1 — Differential operational taxonomic units (OTUs) between the T2DM group and the treatment groups (MET/Low/Mid/High-wk4) analyzed by edgeR, STAMP, and Lefse. [file spectrum.02412-24-s0002.xlsx]

## Sheet: OTU_614
Table S1： Differential operational taxonomic units (OTUs) between the T2DM group and the treatment groups (MET/Low/Mid/High-wk4) analyzed by edgeR, STAMP and Lefse
OTUs	D1_9	D1_13	D1_14	D1_39	D1_63	D1_51	D1_69	D1_74	D1_4	D1_5	D1_26	D1_29	D1_30	D1_43	D1_55	D1_56	D1_81	D1_82	D1_86	D1_107	D1_102	D4_9	D4_10	D4_13	D4_14	D4_39	D4_63	D4_51	D4_69	D4_74	D4_4	D4_5	D4_26	D4_29	D4_30	D4_43	D4_55	D4_56	D4_82	D4_86	D4_107	D4_91	D4_93	D4_94	D4_101	D4_102	D4_103	D1	D2
ActinoActinoBifidobacteriales|Bifidobacteriaceae|Bifidobacterium|OTU2083	0.000354811	0.000362969	0.000462259	0.0206947	0.00032632	0.000397793	0	0	0.00062531	0	0	0	0	0.000118045	7.51e-05	0	0.000596247	0.00170819	0.00084012	0.00143717	0.000725633	0.000390117	0.000395314	0.000593428	0.000406557	0.0033016	0.000635656	0.000500222	0.00450185	0.000719075	9.64e-05	9.61e-05	5.28e-05	5.47e-05	0	4.59e-05	7.22e-05	6.22e-05	0.000892153	0.0012053	0.00086317	0.0132	0.0108106	0.0114376	0.00151676	0.00131252	0.00219509	0.000316424	0.000167668
ActinoCoriobacteriia|Coriobacteriales|Coriobacteriaceae|Enterorhabdus|OTU2778	0.000106443	0	0.000344736	0.000118003	0.000229907	8.16e-05	0.00021707	0.000225133	0	0.000166705	0.000745675	0.000273393	0.000415677	0.000545956	0.000137662	0.00022871	0.0001712	0.000154211	0.000375583	0.000106457	0.000276126	0	0	0	0	0	0	0.000128628	0	8.99e-05	0	0	0	0	0	0	0	0	0	0.000120529	0.000184143	6.51e-05	0	0	0	0	0	0.000351582	0.0001722
ActinoCoriobacteriia|Coriobacteriales|Coriobacteriaceae|Enterorhabdus|OTU3047	0.000177406	0.000280787	0.000352571	0.000250756	9.64e-05	0.000285595	7.89e-05	0	0	9.38e-05	8.06e-05	0	0	0.000118045	0	0	0.000141682	0	0.000197675	7.6e-05	0	0	0	0.000173083	0	0	0	0	0	0	0	0	0	0	0	0	0	0	5.63e-05	0	0	8.14e-05	0	0.000115865	0.000173605	0.000218753	0.000261666	0.000336514	0.000267363
ActinoCoriobacteriia|Coriobacteriales|Coriobacteriaceae|Enterorhabdus|OTU71	0	0.000376666	0.000932353	0.000516262	0.000126078	0.000203996	0.000286137	0.000264862	0.000312655	0.000177124	0.00024184	0	0	0.000206578	0.000225265	0.000161442	0.000366013	0.000373665	0.000256978	0.000152082	0.000147695	0	0	0	0.000178885	0	0	0	0	0	0	0	0	0	0	0	0	0	0.000253559	0.000317759	0.000253197	0.000293152	0.000191493	0.0003807	0.000301524	0.000226566	0.000232592	0.000316424	0.000271894
Bacteroidetes|Bacteroidia|Bacteroidales|Bacteroidaceae|Bacteroides|OTU1010	0.0120352	0.0044926	0.00403497	0.0148389	0.0415316	0.0166257	0.00185496	0.00627723	0.00930609	0.00448019	0.00280132	0.00692992	0.00150435	0.00401352	0.0084224	0.0251984	0.00642293	0.0282918	0.049409	0.0415412	0.00362817	0.0121514	0.071444	0.011374	0.0114324	0.00250999	0.0375037	0.00511655	0.00145475	0.000898844	8.76e-05	0.000129988	9.76e-05	0	0.000153565	5.73e-05	6.41e-05	0.000119878	0.0130254	0.012283	0.0125678	0.0084037	0.0101491	0.00378217	0.00448631	0.00759387	0.00709405	0.00522351	0.00972475
Bacteroidetes|Bacteroidia|Bacteroidales|Bacteroidaceae|Bacteroides|OTU115	0	0	0	0	0	0	0	0	0	0	0	0	0	0	0	0	0	0	0	0	0	0	0	0	0	0	0	0	0.000196587	0.000341561	0.000459978	0.000344752	0.000402421	2.34e-05	0.000393927	0.000338247	0.000236523	0.000395153	0	0	0	0	0	0	0	0	0	0	0
Bacteroidetes|Bacteroidia|Bacteroidales|Bacteroidaceae|Bacteroides|OTU1161	0	0	0	0	0	0	0	0	0	0	0	0	0	0	0	0	0	0	0	0	0	0	0	0	0	0	0	0	0.00430526	0.00113254	0.000131422	0.000124337	9.35e-05	0	0.000113504	9.75e-05	4.41e-05	0.000110998	0	0	0	0	0	0	0	0	0	0	0
Bacteroidetes|Bacteroidia|Bacteroidales|Bacteroidaceae|Bacteroides|OTU1177	0	0	0	0	0	0	0	0	0	0	0	0	0	0	0	0	0	0	0	0	0	0	0	0	0	0	0	0	0.00328301	0.00337965	7.89e-05	9.61e-05	9.35e-05	0	0.000146888	4.59e-05	5.61e-05	0.000119878	0	0	0	0	0	0	0	0	0	0	0
Bacteroidetes|Bacteroidia|Bacteroidales|Bacteroidaceae|Bacteroides|OTU1254	0	0	0	0	0	0	0	0	0	0	0	0	0	0	0	0	0	0	0	0	0	0	0	0	0	0	0	0	0	0	0.000183991	0.00023737	0.000321124	0	0.000293776	0.000212121	0.00021247	0.000235316	0	0	0	0	0	0	0	0	0	0	0
Bacteroidetes|Bacteroidia|Bacteroidales|Bacteroidaceae|Bacteroides|OTU1403	0	0	0	0	0	0	0	0	0	0	0	0	0	0	0	0	0	0	0	0	0	0.000245629	0.00161719	0.00165665	0.000845638	0.000135153	0.00022702	0.000514514	0.0181253	0.0220217	0.000516927	0.000553863	0.000678831	0.000117168	0.000600905	0.000493037	0.000360798	0.00157617	0	0	0	0	0	0	0	0	0	0	0
Bacteroidetes|Bacteroidia|Bacteroidales|Bacteroidaceae|Bacteroides|OTU1414	0.000525121	0.00586914	0.00445806	0.000730142	0.00462781	0.00320274	0	0.000821072	0	0	0	0.000356599	0.000197941	0.000516445	0	0.000336338	0.000938646	0.0112218	0.00125524	0.00225081	0.00766731	0.00340991	0.0234852	0.0229706	0.00871658	0.00208522	0.00519876	0.00630279	0.0043839	0.00442231	0.000455597	0.000486043	0.000451199	0	0.000400604	0.000315315	0.000240532	0.000506152	0.00942865	0.00268452	0.00616879	0.00168563	0.00387337	0.00535463	0.00350864	0.0071173	0.0117459	0.0010447	0.000389715
Bacteroidetes|Bacteroidia|Bacteroidales|Bacteroidaceae|Bacteroides|OTU1429	0	0	0	0	0	0	0	0	0	0	0	0	0	0	0	0	0	0	0	0	0	0	0	0	0	0	0	0	0.00330267	0.0014741	0	9.61e-05	5.28e-05	0	6.68e-05	0	4.81e-05	0	0	0	0	0	0	0	0	0	0	0	0
Bacteroidetes|Bacteroidia|Bacteroidales|Bacteroidaceae|Bacteroides|OTU1447	0	0	0	0	0	0	0	0	0	0	0	0	0	0	0	0	0	0	0	0	0	0	0	0	0	0	0	0	0.000845325	0.00113254	0.00122223	0.00149204	0.00202836	7.42e-05	0.00244368	0.00161097	0.00111046	0.00212672	0	0	0	0	0	0	0	0	0	0	0
Bacteroidetes|Bacteroidia|Bacteroidales|Bacteroidaceae|Bacteroides|OTU1492	0	0	0	0	0	0	0	0	0	0	0	0	0	0	0	0	0	0	0	0	0	0	0	0	0	0	0	0	0.00410867	0.00355942	0.0240941	0.0206229	0.0025568	0.000292921	0.0024971	0.00126126	0.00126279	0.0021356	0	0	0	0	0	0	0	0	0	0	0
Bacteroidetes|Bacteroidia|Bacteroidales|Bacteroidaceae|Bacteroides|OTU1605	0	0	8.62e-05	8.11e-05	0.000126078	0	0	0	0.000147132	0	0	0	0	0	0	0	0	0.000213523	0	0.000243331	0.0008348	0	0	0	0	0	0	0	0.00287017	0.00262462	0.00862567	0.00733021	0.00180073	0.000175752	0.00198966	0.00126126	0.00102627	0.00160725	0.000197213	0	0.000149616	0.000138433	0	0	0.000493403	0.000523446	0.000421573	0	0
Bacteroidetes|Bacteroidia|Bacteroidales|Bacteroidaceae|Bacteroides|OTU1626	0.00295203	0.00123273	0.00128492	0.000479386	0.0109021	0.00216236	0.00076961	0.00145674	0.0107774	0.000833524	0.00130997	0.000855839	0.000247427	0.000914846	0.00176457	0.00328266	0.00190091	0.00318505	0.00192734	0.00438757	0.00236955	0.00047681	0.000377345	0.000692332	0.000552917	0	0.00397285	0.000343009	0	0	0	0	0	0	0	0	0	0	0	0	0	0	0	0	0.000392895	0.000523446	0.00120657	0.00038674	0.000765836
Bacteroidetes|Bacteroidia|Bacteroidales|Bacteroidaceae|Bacteroides|OTU1811	0.00824581	0.0076018	0.0123791	0.00339258	0.0301994	0.0121072	0.00215096	0.00357564	0.0164604	0.00144825	0.00208587	0.00174734	0.00117775	0.00203627	0.00429254	0.00571774	0.0154847	0.0425741	0.0109512	0.0128281	0.00839295	0.00593845	0.00433048	0.00516777	0.0041794	0.00146738	0.02613	0.00294416	0	0	0	0	0	0	0	0	0	0	0.00154953	0.00147923	0.00117391	0.00246737	0.00112284	0.00201109	0.000831475	0.00120314	0.00245675	0.00450527	0.0132005
Bacteroidetes|Bacteroidia|Bacteroidales|Bacteroidaceae|Bacteroides|OTU1895	0.0003761	0.000273939	0.000720811	0.000560513	0.00127561	0	0.000226936	0.00109918	0.00158167	0.000322991	0.000171304	0.000166413	0.000158353	0.000383645	0.000513103	0.00188349	0.000212524	0.00044484	0.00060291	0.00172613	0.00392998	0.0005924	0.00141954	0.0015083	0.00110584	0.000521306	0.00987537	0.000500222	0.0834513	0.0862711	0.130835	0.134171	0.185975	0.00640911	0.226014	0.144701	0.117424	0.179582	0.000741895	0.00105189	0.00164578	0.000407156	0.000557069	0.000662087	0.00359088	0.00313286	0.00878035	0.000140633	0.000140479
Bacteroidetes|Bacteroidia|Bacteroidales|Bacteroidaceae|Bacteroides|OTU1906	0	0	0	0	0	0	0	0	0	0	0	0	0	0	0	0	0	0	0	0	0	0	0	0	0	0	0	0	0	0	0.000240941	0.000486043	0.000394291	0	0.000440664	0.000326781	0.000268594	0.000448432	0	0	0	0	0	0	0	0	0	0	0
Bacteroidetes|Bacteroidia|Bacteroidales|Bacteroidaceae|Bacteroides|OTU1938	0	0	0	0.00021388	0	0	0	0	0	0	0	0	0	0	0	0	0	0	0	0	0	0	0	0	0	0	0	0	0	0	0	0	0	0	0	0	0	0	0	0	0	0	0	0	0	0	0	0	0
Bacteroidetes|Bacteroidia|Bacteroidales|Bacteroidaceae|Bacteroides|OTU202	0	0	0	0	0	0	0	0	0	0	0	0	0	0	0	0	0.000549019	0.00144128	0.000741283	0.000570308	0.00075132	0	0	0	0	0	0	0	0	0	0	0	0	0	0	0	0	0	0	0	0	0	0	0	0	0	0	0	0
Bacteroidetes|Bacteroidia|Bacteroidales|Bacteroidaceae|Bacteroides|OTU2228	0	0	0	0	0	0	0	0	0	0	0	0	0	0	0	0	0	0	0	0	0	0	0	0	0	0	0	0	0.000393174	0	0.000214656	0.000299538	0.000410551	0	0.000393927	0.000280917	0.00021247	0.000355194	0	0	0	0	0	0	0	0	0	0	0
Bacteroidetes|Bacteroidia|Bacteroidales|Bacteroidaceae|Bacteroides|OTU2238	0	0	0	0	0	0	0	0	0	0	0	0	0	0	0	0	0	0	0	0	0	0	0	0	0	0	0	0	0.000570103	0.000449422	0.000639588	0.000757323	0.00100808	2.34e-05	0.00132199	0.000980342	0.000677499	0.0010123	0	0	0	0	0	0	0	0	0	0	0
Bacteroidetes|Bacteroidia|Bacteroidales|Bacteroidaceae|Bacteroides|OTU2270	0	0	0	0	0	0	0	0	0	0	0	0	0	0	0	0	0	0	0	0	0	0	0	0	0	0	0	0	0	0.000161792	0.00023656	0.000197808	0.000321124	0	0.00042731	0.000275184	0.000192426	0.000426233	0	0	0	0	0	0	0	0	0	0	0
Bacteroidetes|Bacteroidia|Bacteroidales|Bacteroidaceae|Bacteroides|OTU2306	0	0	0	0	0	0	0	0	0	0	0	0	0	0	0	0	0	0	0	0	0	0	0	0	0	0	0	0	0.000648738	0.000593237	0.000635207	0.00057647	0.000593469	3.12e-05	0.000781177	0.000579032	0.000469038	0.00058607	0	0	0	0	0	0	0	0	0	0	0
Bacteroidetes|Bacteroidia|Bacteroidales|Bacteroidaceae|Bacteroides|OTU243	0	0	0	0	0	0	0.000128268	0.000344321	0.000257481	0.00011461	0	0.000487353	0	0.000413156	0.000250294	0.000901386	0	0	0	0	0	0.000722439	0.00316251	0.000519249	0.000845638	0	0.00215669	0.000314425	0	0	0	0	0	0	0	0	0	0	0	0	0	0	0	0	0	0	0	0	0
Bacteroidetes|Bacteroidia|Bacteroidales|Bacteroidaceae|Bacteroides|OTU2458	0	0	0	0	0	0	0	0	0	0	0	0	0	0	0	0	0	0	0	0	0	0	0	0	0	0	0	0	0.0010026	0.000665145	0.000674634	0.000785581	0.00113816	0	0.00116175	0.000814085	0.000721596	0.000994543	0	0	0	0	0	0	0	0	0	0	0
Bacteroidetes|Bacteroidia|Bacteroidales|Bacteroidaceae|Bacteroides|OTU2548	0	0	0	0	0	0	0	0	0	0	0	0	0	0	0	0	0	0	0	0	0	0	0	0	0	0	0	0	0.000963278	0	0.00149821	0.0147113	0.00137392	0	0.000928065	0	0	0	0	0	0	0	0	0	0	0	0	0	0
Bacteroidetes|Bacteroidia|Bacteroidales|Bacteroidaceae|Bacteroides|OTU2552	0	0	0	0	0	0	0	0	0	0	0	0	0	0	0	0	0	0	0	0	0	0	0	0	0	0	0	0	0.00277188	0.00325382	0.00597095	0.00453829	0.00617452	0.000249959	0.0069438	0.00457493	0.0035238	0.00533235	0	0	0	0	0	0	0	0	0	0	0
Bacteroidetes|Bacteroidia|Bacteroidales|Bacteroidaceae|Bacteroides|OTU2603	0	0	0	0	0	0	0	0	0	0	0	0	0	0	0	0	0	0	0	0	0	0	0	0	0	0	0	0	0.000982936	0.000988728	0.00112585	0.000926873	0.00113816	3.52e-05	0.00138208	0.00084275	0.000689525	0.00111886	0	0	0	0	0	0	0	0	0	0	0
Bacteroidetes|Bacteroidia|Bacteroidales|Bacteroidaceae|Bacteroides|OTU2780	0	0	0	0	0	0	0	0	0	0	0	0	0	0	0	0	0	0	0	0	0	0	0	0	0	0	0	0	0.00145475	0.00167185	0.00214218	0.00245282	0.00375593	0.000199186	0.00437326	0.0028665	0.00224897	0.00334326	0	0	0	0	0	0	0	0	0	0	0
Bacteroidetes|Bacteroidia|Bacteroidales|Bacteroidaceae|Bacteroides|OTU2814	0	0	0	0	0	0	0	0	0	0	0	0	0	0	0	0	0	0	0	0	0	0	0	0	0	0	0	0	0.00680192	0.0114513	0.000346078	0.000350403	0.000296735	5.08e-05	0.000307129	0.000252252	0.000144319	0.000257516	0	0	0	0	0	0	0	0	0	0	0
Bacteroidetes|Bacteroidia|Bacteroidales|Bacteroidaceae|Bacteroides|OTU2828	0	0	0	0	0	0	0	0	0	0	0	0	0	0	0	0	0	0	0	0	0	0	0	0	0	0	0	0	0.00945585	0.0108221	0.000464358	0.000378662	0.000430875	5.86e-05	0.000474048	0.000343979	0.000232514	0.000763667	0	0	0	0	0	0	0	0	0	0	0
Bacteroidetes|Bacteroidia|Bacteroidales|Bacteroidaceae|Bacteroides|OTU2931	0	0	0	0	0	0	0	0	0	0	0	0	0	0	0	0	0	0	0	0	0	0	0	0	0	0	0	0	0.00204451	0.00235497	0.0122924	0.010693	0.0018048	0.000156224	0.0018361	0.00110073	0.000910013	0.00157173	0	0	0	0	0	0	0	0	0	0	0
Bacteroidetes|Bacteroidia|Bacteroidales|Bacteroidaceae|Bacteroides|OTU3005	0	0	0	0	0	0	0	0	0	0	0	0	0	0	0	0	0	0	0	0	0	0	0	0	0	0	0	0	0.000117952	0	0.00017523	0.00023737	0.000353643	3.52e-05	0.000460694	0.000275184	0.000144319	0.000270835	0	0	0	0	0	0	0	0	0	0	0
Bacteroidetes|Bacteroidia|Bacteroidales|Bacteroidaceae|Bacteroides|OTU3035	0	0	0	0	0	0	0	0	0	0	0	0	0	0	0	0	0	0	0	0	0	0	0	0	0	0	0	0	0	0	0	0	0	0	0	0	0	0	0.00563465	0.00447055	0.00363682	0.00165305	0.00281146	0.00170488	0.00166295	0.00220316	0.00181712	0	0
Bacteroidetes|Bacteroidia|Bacteroidales|Bacteroidaceae|Bacteroides|OTU3125	0.00915413	0.000623211	0.00038391	0.000361384	0.000697138	0.000744586	0.000513074	0.00055621	0.000790834	0.000854362	0.000292224	0.000332826	0.000613618	0	0.00102621	0.000565048	0.00020662	0.000456702	0.000800585	0.00325456	0.000777006	0.00366999	0.00168907	0.00190391	0.00323619	0.000521306	0.00211129	0.00202947	0.00161202	0.00167185	0.000170849	0.000197808	0.000162594	2.73e-05	0.000247039	0.000166257	0.00014031	0.000182037	0.00404756	0.000328717	0.00100128	0	0.000313351	0.000248283	0.00050254	0.0010547	0.000712313	0.000487192	0.0017945
Bacteroidetes|Bacteroidia|Bacteroidales|Bacteroidaceae|Bacteroides|OTU314	0.000773489	0.00093824	9.4e-05	0.000147504	0.00160193	0.000326394	0	0	0	0	0	0	0	0	0.000375441	0.000295977	0.000549019	0.00276394	0.000355816	0.000266144	0.000244018	0.000260078	0.00030547	0.000618154	0.00035777	0	0.00127131	0.000285841	0	0	0	0	0	0	0	0	0	0	0.00237594	0	0	0	0	0.000256559	0	0.000164065	0	0.000130588	0.000480347
Bacteroidetes|Bacteroidia|Bacteroidales|Bacteroidaceae|Bacteroides|OTU320	0	0	0	0	0	0	0	0	0	0	0	0	0	0	0	0	0	0	0	0	0	0	0	0	0	0	0	0	0.000196587	0.000161792	0.000162087	0.000322145	0.000252021	3.12e-05	0.000420634	0.000343979	0.000180399	0.000293035	0	0	0	0	0	0	0	0	0	0	0
Bacteroidetes|Bacteroidia|Bacteroidales|Bacteroidaceae|Bacteroides|OTU3207	0	0	0	0	0	0	0	0	0	0	0	0	0	0	0	0	0	0	0	0	0	0	0	0	0	0	0	0	0	0	0.000311032	0.000158247	0.000256086	0	0.000373897	0.000515969	0	0.000235316	0	0	0	0	0	0	0	0	0	0	0
Bacteroidetes|Bacteroidia|Bacteroidales|Bacteroidaceae|Bacteroides|OTU3213	0.000227079	0.00171212	0.0008305	0.0010989	0.000660056	0.00822105	0	0.000437022	0	0	0	0	0	0	0	0.0020853	0	0	0.000741283	0	0.0004174	0	0	0	0	0	0	0	0.0329677	0.0350549	0.0933579	0.0490678	0.0660662	0.00238242	0.0694446	0.0525429	0.0306318	0.0537364	0	0	0.000253197	0	0	0	0	0	0	0.00034656	9.97e-05
Bacteroidetes|Bacteroidia|Bacteroidales|Bacteroidaceae|Bacteroides|OTU37	0	0	0	0	0	0	0	0	0	0	0	0	0	0	0	0	0	0	0	0	0	0	0	0	0	0	0	0	0	0	0.000700918	0.000802536	0.00119913	0	0.00155568	0.000940211	0.0008138	0.00126982	0	0	0	0	0	0	0	0	0	0	0
Bacteroidetes|Bacteroidia|Bacteroidales|Bacteroidaceae|Bacteroides|OTU415	0	0	0	0	0	0	0	0	0.000698876	0	0.000110844	0	0	0	0	0	0.000501792	0.00119217	0.000593026	0.000517079	0.00066784	0	0	0	0	0	0	0	0	0	0	0	0	0	0	0	0	0	0	0	0	0	0	0	0	0	0	0	0
Bacteroidetes|Bacteroidia|Bacteroidales|Bacteroidaceae|Bacteroides|OTU560	0	0	0	0	0	0	0	0	0	0	0	0	0	0	0	0	0	0	0	0	0	0	0	0	0	0	0	0	0.00031454	0.000107861	0.000271606	0.00020346	0.000402421	5.47e-05	0.000527461	0.000343979	0.00028463	0.000328554	0	0	0	0	0	0	0	0	0	0	0
Bacteroidetes|Bacteroidia|Bacteroidales|Bacteroidaceae|Bacteroides|OTU589	0	0	0	0	0	0	0	0	0	0	0	0	0	0	0	0	0	0	0	0	0	0	0	0	0	0	0	0	0	0.00086289	0.00100319	0.001006	0.00158936	0	0.00198299	0.00131285	0.00102226	0.0014563	0	0	0	0	0	0	0	0	0	0	0
Bacteroidetes|Bacteroidia|Bacteroidales|Bacteroidaceae|Bacteroides|OTU604	0	7.53e-05	0	9.59e-05	0	0	0	0	0	0	0	0	0	0	0	0	0	0	0	0	0	0	0	0	0	0	0	0	0	0	0	0	0	0	0	0	0	0	0	0	0	0	0	0	0	0	0	0	0
Bacteroidetes|Bacteroidia|Bacteroidales|Bacteroidaceae|Bacteroides|OTU627	0	0	0	0	0	0	0	0	0	0	0	0	0	0	0	0	0	0	0	0	0	0	0	0	0	0	0	0	0.000235905	0.000143815	0.000214656	0.000180853	0.000312994	0	0.000360543	0.000389843	0.000184408	0.000266396	0	0	0	0	0	0	0	0	0	0	0
Bacteroidetes|Bacteroidia|Bacteroidales|Bacteroidaceae|Bacteroides|OTU872	0	0	0	0	0	0	0	0	0	0	0	0	0	0	0	0	0	0	0	0	0	0	0	0	0	0	0	0	0.000235905	0.000161792	0.000223418	0.000231718	0.000211373	0	0.00038725	0.000149058	0.000224497	0.000315235	0	0	0	0	0	0	0	0	0	0	0
Bacteroidetes|Bacteroidia|Bacteroidales|Bacteroidaceae|Bacteroides|OTU894	0	0	0	0	0	0	0	0	0	0	0	0	0	0	0	0	0	0	0	0	0	0	0	0	0	0	0	0	0.00493434	0.0080896	0.000197133	0.000197808	0.000166659	1.95e-05	0.000186948	0.000120393	0.000100222	0.000173157	0	0	0	0	0	0	0	0	0	0	0
Bacteroidetes|Bacteroidia|Bacteroidales|Bacteroidaceae|Bacteroides|OTU969	0	0	0	0	0	0	0	0.000529724	0.000478179	0.00033341	0.000171304	0.00032094	0	0.000427912	0.000362926	0.00123772	0	0	0	0	0	0.000852478	0.00400704	0.000494523	0.000601704	0.000463383	0.00240641	0.000514514	0	0	0	0	0	0	0	0	0	0	0	0	0	0	0	0	0	0	0	0	0
Bacteroidetes|Bacteroidia|Bacteroidales|Bacteroidales_S24_7_group|Unassigned|OTU1003	0	0	0	0	0	0	0	0	0	0	0	0	0	0	0	0	0	0	0	0	0	0	0	0	0	0	0	0	0	0	0	9.04e-05	0.00014227	0	0	0	0	0	0	0	0	0	0	0	0	0	0	0	0
Bacteroidetes|Bacteroidia|Bacteroidales|Bacteroidales_S24_7_group|Unassigned|OTU1081	0.0193017	0.00293115	0.00539825	0.00404897	0.01131	0.011485	0.00579181	0.00472779	0.0250492	0.00492821	0.00503834	0.00209205	0.00190024	0.00628587	0.00983656	0.00434549	0.00932742	0.0272123	0.00655294	0.00988533	0.0245303	0.00135819	0.00131172	0.00158247	0.00154492	0.00123569	0.00236101	0.00115766	0.00340096	0.00177971	0.000105138	0	0	3.52e-05	0.000173595	0.000154791	0.000104231	7.99e-05	0.0160494	0.00205996	0.0015422	0.00341197	0.00281146	0.00296284	0.00310661	0.00182034	0.00399767	0.00595178	0.0120087
Bacteroidetes|Bacteroidia|Bacteroidales|Bacteroidales_S24_7_group|Unassigned|OTU1095	0	0	0	0	0	0	0	0	0	0	0	0	0	0	0	0	0	0	0	0	0	0.00157492	0.00104219	0.0016072	0.00170754	0.00175699	0.00177075	0.00101473	0	0	0	0	0	0	0	0	0	0	0	0.000131487	3.45e-05	0	0	1.66e-05	0	0	0	0	0
Bacteroidetes|Bacteroidia|Bacteroidales|Bacteroidales_S24_7_group|Unassigned|OTU1107	0	0	0	0	0	0	0	0	0	0	0	0	0	0	0	0	0	0	0	0	0	0	0	0.000445071	0.00289469	0	0.000385934	0.00170075	0	0	0	0	0	0	0	0	0	0	0	0	0	0	0	0	0	0	0	0	0
Bacteroidetes|Bacteroidia|Bacteroidales|Bacteroidales_S24_7_group|Unassigned|OTU1134	0.00247658	0.000383514	0.00126142	0.0050815	0.000904796	0.00489591	0.00149975	0.00311213	0.00180237	0.0015837	0.000886748	0.00153338	0.000593824	0.00275929	0.00386704	0.00129154	0.000879611	0.000521945	0.00280699	0.00301122	0.000654997	0.001835	0.00203047	0.00222535	0.00242308	0.00247138	0.00367772	0.00182938	0.000412833	0	0	0	0	0	0	0	0	0	0.00355922	0.0211803	0.00813682	0.0200077	0.01639	0.00688571	0.0206955	0.00895327	0.00920192	0.00343044	0.00206186
Bacteroidetes|Bacteroidia|Bacteroidales|Bacteroidales_S24_7_group|Unassigned|OTU1188	0	0	0	0	0	0	0.000552541	0.00145674	0.00233572	0.000854362	0.000866595	0.000570559	0.000593824	0.00160836	0.000775912	0.00072649	0	0	0	0	0	0	0	0	0	0	0	0	0	0	0	0	0	0	0	0	0	0	0	0	0	0	0	0	0	0	0	0	0
Bacteroidetes|Bacteroidia|Bacteroidales|Bacteroidales_S24_7_group|Unassigned|OTU1193	0.0108785	0.00445151	0.0179419	0.0144185	0.00885514	0.0102202	0.00566354	0.00813127	0.00494731	0.00458438	0.00359738	0.00235356	0.00446358	0.011288	0.00687057	0.00274452	0.00828252	0.0154448	0.0133629	0.0190102	0.00617752	0.00167606	0.00197657	0.00679969	0.00260196	0.00469175	0.00213399	0.00231531	0.00159236	0.00127636	0.000157707	0	0.000174789	0	0	0.000126126	0	0	0.00354983	0.0101464	0.00531713	0.00863985	0.0120901	0.00360838	0.0138884	0.00566415	0.00830063	0.00623305	0.0330125
Bacteroidetes|Bacteroidia|Bacteroidales|Bacteroidales_S24_7_group|Unassigned|OTU1213	0.00161794	0.000499938	0.00107338	0.000545763	0.000637807	0.00170337	0.00046374	0.000622426	0.0017288	0.000531372	0.00115882	0.00032094	0.000287015	0.00104765	0.0012765	0.000551594	0.00105671	0.00403915	0.000672096	0.00123186	0.00355111	0.00265857	0.000610939	0.00286823	0.0021141	0.00131292	0.0011578	0.000914691	0	0.000467399	0	0	0	0	0	0	0	0	0.00061042	0.000756048	0.000379795	0.000415299	0.000513548	0.000413805	0.000630459	0.000460945	0.000348888	0.000492215	0.00146823
Bacteroidetes|Bacteroidia|Bacteroidales|Bacteroidales_S24_7_group|Unassigned|OTU1271	0.000667045	0.00186963	0.00122225	0.0019913	0.00057106	0.00273355	0.000444006	0.00169512	0.00115866	0.000802267	0.00137043	0.000344713	0.000326603	0.00455947	0.000650765	0.000484327	0.0039494	0.000539739	0.000306397	0.000410621	0.000539409	0.000693541	0.000575002	0.0010385	0.00092695	0.00376499	0.00490363	0.00202947	0.00365652	0.00284035	0	0	0	0	0	0	0	0	0	0	0	0	0	0	0	0	0	0.000878955	0.000620825
Bacteroidetes|Bacteroidia|Bacteroidales|Bacteroidales_S24_7_group|Unassigned|OTU1294	0	0	0	0	0	0	0	0	0	0	0	0	0	0	0	0	0	0	0	0	0	0	0	0	0	0	0	0	0	0	0.000166468	0.000209112	0.000154465	0	0.000186948	8.6e-05	0.000112248	0.000119878	0	0	0	0	0	0	0	0	0	0	0
Bacteroidetes|Bacteroidia|Bacteroidales|Bacteroidales_S24_7_group|Unassigned|OTU1306	0	0	0	0	0	0	0.000552541	0.000860802	0.0010851	0.000927296	0.000745675	0.000843952	0.0003365	0.000973868	0.00112632	0.00176241	0	0	0	0	0	0	0	0	0	0	0	0	0	0	0	0	0	0	0	0	0	0	0	0	0	0	0	0	0	0	0	0	0
Bacteroidetes|Bacteroidia|Bacteroidales|Bacteroidales_S24_7_group|Unassigned|OTU1387	0.00195146	0.00098618	0.00260902	0.00238956	0.00313712	0.00152997	0.000700543	0.00112566	0.00125062	0.00098981	0.000634831	0.000582446	0.00040578	0.000973868	0.000888544	0.00108974	0.00355977	0.00393238	0.00234245	0.00357393	0.00416758	0.00132929	0.0014375	0.00123631	0.00110584	0.00081092	0.00399555	0.00145779	0.00137611	0.00145613	0	0	0	0	0	0	0	7.55e-05	0.00188761	0.00992724	0.00375191	0.00552104	0.00767711	0.00332699	0.00172691	0.00215628	0.00175898	0.00211451	0.00359354
Bacteroidetes|Bacteroidia|Bacteroidales|Bacteroidales_S24_7_group|Unassigned|OTU1415	0.00435708	0.00312975	0.00314963	0.00101777	0.00123112	0.00135658	0.00130242	0.00229106	0.0028139	0.00251099	0.00190449	0.00116489	0.00107878	0.00379218	0.00321628	0.0013319	0.00500021	0.00116252	0.00141338	0.00377924	0.00529777	0.000361219	0	0	0.00021141	0.000212384	0	0.000300133	0	0	0	0	0	0	0	0	0	0	0.000601029	0.000142444	0	0.000203578	0.000174084	0.000215178	0.000201016	0.000164065	0.000348888	0.00132597	0.00452251
Bacteroidetes|Bacteroidia|Bacteroidales|Bacteroidales_S24_7_group|Unassigned|OTU146	0.000823162	0.000657453	0.00207625	0.00235268	0.00380459	0.000846585	0.000730143	0.00123161	0.00104831	0.000896039	0.00126966	0.000796405	0.000673001	0.00194774	0.00102621	0.00125118	0.00187729	0.000450771	0.000434886	0.000653953	0.00058436	0.000838029	0	0	0.000748065	0.0015253	0	0	0	0	0	0	0	0	0	0	0	0	0.000488336	0.000964236	0.000621483	0.000399013	0.000391689	0.000388976	0.000374621	0.000390631	0	0.00256153	0.00197123
Bacteroidetes|Bacteroidia|Bacteroidales|Bacteroidales_S24_7_group|Unassigned|OTU1500	0	0	0	0	0	0	0	0	0	0	0	0	0	0	0	0	0	0	0	0	0	5.78e-05	0.00014375	0.000247262	0.00217914	0.000154461	0.000272424	0.00134345	0	0	0	0	0	0	0	0	0	0	0	0	0	0	0	0	0	0	0	0	0
Bacteroidetes|Bacteroidia|Bacteroidales|Bacteroidales_S24_7_group|Unassigned|OTU1513	0.000269657	0.00017806	0.000227212	0.000774393	0.000430149	0.000836385	0	0.000476752	0.00049657	0.000343829	0.000161227	0.000439806	0	0.000368889	0.000312868	0.000282524	0.000625764	0.000682088	0.000306397	0.000174894	0.000115588	0.00122815	0.00113203	0.00133521	0.000829376	0.00156392	0.00104429	0.00110049	0.00106157	0.000539306	0	0	0	0	0	0	0	0	0	0	0	0	0	0	0	0	0	0.000326469	0.000602699
Bacteroidetes|Bacteroidia|Bacteroidales|Bacteroidales_S24_7_group|Unassigned|OTU1517	0.00100057	0.000431454	0.000642462	0.000781769	0.000682305	0.000275395	0.00024667	0.000688641	0.000882791	0.000500115	0.000544141	0.0001783	0.000326603	0.000855823	0.000688309	0.000551594	0.000371916	0.000628707	0.000642445	0.000357393	0.00113661	0.000751337	0.000431251	0.0010385	0.00071554	0.00073369	0.000976186	0.000571682	0.00151372	0.00113254	0	7.35e-05	4.88e-05	0	0	4.59e-05	0	0	0	0.000120529	0.00010358	0.000342011	0.00026983	0.000281387	0.000137056	0	0.00014537	0.00106479	0.000879125
Bacteroidetes|Bacteroidia|Bacteroidales|Bacteroidales_S24_7_group|Unassigned|OTU1553	0	0	0	0	0	0	0	0	0	0	0	0	0	0	0	0	0	0	0	0	0	0.000202283	0	0.00121158	0.000308983	0	0	0.000428761	0	0	0	0	0	0	0	0	0	0	0	0	0	0	0	0	0	0	0	0	0
Bacteroidetes|Bacteroidia|Bacteroidales|Bacteroidales_S24_7_group|Unassigned|OTU1593	0.0080897	0.00777301	0.0240845	0.0534479	0.00585151	0.0212156	0.0446571	0.0894307	0.0256929	0.0254538	0.0125253	0.0087248	0.0177355	0.0982869	0.0574425	0.0384367	0.00259161	0.000237248	0.00076105	0.000250935	0.000282548	0.0114868	0.00954144	0.0108053	0.00876537	0.011546	0.0192967	0.00958996	0.000688055	0.00052133	0	0	3.25e-05	0	9.35e-05	0	0	3.11e-05	0.0146689	0.00353918	0.00741175	0.00467415	0.00721579	0.00921129	0.00956654	0.0058204	0.00575665	0.00428428	0.003947
Bacteroidetes|Bacteroidia|Bacteroidales|Bacteroidales_S24_7_group|Unassigned|OTU1594	0	0	0	0	0	0	0.00429206	0.00859477	0.0013058	0.00226093	0.000846441	0.000546786	0.0013658	0.00863201	0.00558156	0.00343065	0	0	0	0	0	0	0	0	0	0	0	0	0	0	0	0	0	0	0	0	0	0	0	0	0	0	0	0	0	0	0	0	0
Bacteroidetes|Bacteroidia|Bacteroidales|Bacteroidales_S24_7_group|Unassigned|OTU1621	0.000915413	0	0.000579783	0.000508887	0.000237324	0.000295795	0.000197336	0.000410536	0.000257481	0.000364667	0	0	0	0.00063449	0.000187721	8.07e-05	0.000265654	0	0	0	0	0	0	0	0	0	0	0	0	0	0	0	0	0	0	0	0	0	0	0.000350631	0	0	0	0	0	0	0	0.000351582	0.000593636
Bacteroidetes|Bacteroidia|Bacteroidales|Bacteroidales_S24_7_group|Unassigned|OTU163	0	0	0	0	0	0	0	0	0	0	0	0	0	0	0	0	0	0	0	0	0	0	0	0	0	0	0	0	0.00182826	0.00257069	4.38e-05	1.7e-05	3.66e-05	0	6.01e-05	0	8.02e-06	1.33e-05	0	0	0	0	0	0	0	0	0	0	0
Bacteroidetes|Bacteroidia|Bacteroidales|Bacteroidales_S24_7_group|Unassigned|OTU1643	0	0	0	0	0	0	0.000868278	0.00193349	0	0.000427181	0	0.00021396	0.000376089	0.00153458	0.00100118	0.000659222	0	0	0	0	0	0	0	0	0	0	0	0	0	0	0	0	0	0	0	0	0	0	0	0	0	0	0	0	0	0	0	0	0
Bacteroidetes|Bacteroidia|Bacteroidales|Bacteroidales_S24_7_group|Unassigned|OTU166	0.0296338	0.033852	0.0633687	0.0318608	0.0452546	0.0179313	0.017997	0.045702	0.0887941	0.0217029	0.0190349	0.01153	0.0118468	0.0636408	0.0678672	0.0297054	0.0243221	0.055605	0.0218431	0.0623764	0.0347148	0.004797	0.00309063	0.0170858	0.00717166	0.0111984	0.0079457	0.00810359	0.0114021	0.00720873	0.000105138	0.000141292	0.000207308	0.000105451	0.000240362	0.000137592	0.000124275	0.000137638	0.00199091	0.00635519	0.00387851	0.0105372	0.0126211	0.00629811	0.0261504	0.00716417	0.00776276	0.0130186	0.0270263
Bacteroidetes|Bacteroidia|Bacteroidales|Bacteroidales_S24_7_group|Unassigned|OTU1725	0.00102186	0.000965634	0.0019979	0.00238218	0.00398259	0.00108118	0.000592008	0.0012581	0.00156328	0.000833524	0.00146112	0	0.000762074	0.00221334	0.00063825	0.00145298	0.00229053	0.000450771	0	0.000828847	0.00062931	0.000765785	0.000682815	0.00128576	0.000845638	0.00106192	0.00183886	0.000914691	0.000353857	0	0	0	0	0	0	0	0	0	0.000507118	0.00109572	0	0.000456015	0.00043521	0	0	0	0.000305277	0.00260673	0.00186248
Bacteroidetes|Bacteroidia|Bacteroidales|Bacteroidales_S24_7_group|Unassigned|OTU1787	0.00310815	0.00142448	0.00294592	0.00209455	0.00246965	0.00108118	0.000552541	0.00136404	0.00222537	0.000875201	0.000665061	0.000606219	0.000613618	0.00165262	0.000750882	0.00119736	0.0109568	0.00317912	0.00129477	0.00215956	0.00577296	0.00625632	0.00206641	0.010657	0.0037078	0.00586952	0.00426797	0.00238677	0	0	0	0	0	0	0	0	0	0	0.00299576	0.000295845	0.000276214	0.000276866	0.000252422	0.000198626	0.00028325	0.000218753	0.000159907	0.00310899	0.00469471
Bacteroidetes|Bacteroidia|Bacteroidales|Bacteroidales_S24_7_group|Unassigned|OTU18	0	0	0	0	0	0	0	0	0	0	0	0	0	0	0	0	0	0	0	0	0	0.000332322	0.000215626	0.000667606	0.00419567	0.00040546	0.000295126	0.00230102	0	0	0	0	0	0	0	0	0	0	0	0	0	0	0	0	0	0	0	0	0
Bacteroidetes|Bacteroidia|Bacteroidales|Bacteroidales_S24_7_group|Unassigned|OTU1810	0	0	0	0	0	0	0	0	0	0	0	0	0	0	0	0	0	0	0	0	0	0	0	0	0	0	0	0	0.00277188	0.00257069	0.0015464	0.00139596	0.00134547	0	0.00164248	0.000888614	0.000657454	0.0010345	0	0	0	0	0	0	0	0	0	0	0
Bacteroidetes|Bacteroidia|Bacteroidales|Bacteroidales_S24_7_group|Unassigned|OTU1863	0	0	0	0	0	0	0	0	0	0	0	0	0	0	0	0	0	0.00106762	0	0.000996137	0.000911858	0	0	0	0	0	0	0	0	0	0	0	0	0	0	0	0	0	0	0.00156688	0.000414322	0	0	0	0	0.000242191	0	0	0
Bacteroidetes|Bacteroidia|Bacteroidales|Bacteroidales_S24_7_group|Unassigned|OTU1913	0.0218919	0.00280787	0.0112666	0.0144406	0.00186151	0.00203996	0.00262457	0.00683344	0.00325529	0.00398008	0.0022471	0.00136696	0.00255344	0.0108306	0.00453032	0.00216602	0.00491756	0.00104389	0.00969598	0.00134593	0.0010146	0.00304869	0.00246173	0.0026457	0.00330124	0.00270307	0.00335989	0.00388744	0.00391209	0.0014741	0.000153326	0.000129988	0.000195113	3.91e-05	0.000133535	0	6.41e-05	0	0.00110815	0.0202599	0.00216368	0.00421	0.00629314	0.00160556	0.00180001	0.00125002	0.00119203	0.00472627	0.00389262
Bacteroidetes|Bacteroidia|Bacteroidales|Bacteroidales_S24_7_group|Unassigned|OTU1914	0.000560602	0.00026709	0.00043092	0.000531013	0.000355985	0	0.000296004	0.000437022	0.00062531	0.000531372	0.000534064	0	0.000722486	0.000973868	0.000538132	0.000632315	0.000336496	0.000599051	0	0.000395413	0.000674261	0.000216732	0	0.000692332	0.000374032	0	0	0	0.0010026	0.000719075	0	0	0	0	0	0	0	0	0.000422599	0.00118338	0.00118542	0.00162863	0.00112284	0.00128279	0.00202843	0.00104689	0.000814072	0.000351582	0.000480347
Bacteroidetes|Bacteroidia|Bacteroidales|Bacteroidales_S24_7_group|Unassigned|OTU1977	0.00367584	0.000814968	0.0023113	0.00199867	0.002084	0.00434512	0.000818944	0.00184079	0.00165523	0.000896039	0.00200526	0	0.00074228	0.00144605	0.0013641	0.0015337	0.00200717	0.00211151	0.000780818	0.000806035	0.00112377	0.00635746	0.00262345	0.0027446	0.00178885	0.0020273	0.00251992	0.0021581	0.00151372	0.0014022	5.26e-05	0	0	0	8.01e-05	5.16e-05	2.81e-05	0	0.000835806	0.000997107	0.000782608	0.000952745	0.00285498	0.00425391	0.00165381	0.000710949	0.00138101	0.00250126	0.00242892
Bacteroidetes|Bacteroidia|Bacteroidales|Bacteroidales_S24_7_group|Unassigned|OTU2043	0.00222821	0.000677999	0.00292242	0.00185117	0.000867714	0.00429412	0.000966946	0.000821072	0.000735659	0.000802267	0.000685214	0.000356599	0.000682898	0.0015936	0.00166446	0.00121082	0.0013814	0.000699881	0.00263897	0.00042583	0.000327498	0.000346771	0.000359376	0.000494523	0.000390295	0.000444075	0.000249722	0.000343009	0	0	0	0	0	0	0	0	0	0	0.00258255	0.00404322	0.000609974	0.00236965	0.00315092	0.000496565	0.000685282	0.000632822	0.000552406	0.00183325	0.00202561
Bacteroidetes|Bacteroidia|Bacteroidales|Bacteroidales_S24_7_group|Unassigned|OTU212	0.0235027	0.0103549	0.0204569	0.020267	0.0218931	0.0164319	0.0102812	0.0341937	0.0417671	0.0395091	0.0148833	0.00660898	0.0119557	0.0483983	0.0255175	0.0123907	0.0262349	0.037153	0.0133332	0.0177023	0.0542042	0.00576506	0.0064508	0.0132779	0.0148637	0.0471106	0.0283775	0.0168217	0.0250649	0.0207273	0.000306652	0.000333448	0.000386162	0.000246053	0.000420634	0.000303849	0.000220488	0.000324115	0.0024229	0.00381311	0.00413171	0.0148775	0.0140399	0.0124721	0.00449545	0.00506258	0.00476813	0.00931693	0.0264825
Bacteroidetes|Bacteroidia|Bacteroidales|Bacteroidales_S24_7_group|Unassigned|OTU2161	0.00828839	0.00154775	0.0065108	0.0107309	0.00841757	0.00910843	0.0074593	0.00974692	0.00594045	0.00496989	0.00526003	0.00290034	0.00546318	0.0146375	0.00866018	0.00290596	0.00191862	0.00329775	0.00782794	0.0165085	0.00384008	0	0	0	0	0	0	0	0.00149406	0.00111457	0	0.000163898	0	0	0	0	6.82e-05	0	0.00346531	0.0108586	0.0032225	0.008762	0.0120379	0.00384011	0.0146924	0.00504695	0.00846053	0.00422401	0.00973835
Bacteroidetes|Bacteroidia|Bacteroidales|Bacteroidales_S24_7_group|Unassigned|OTU2172	0	0	0	0	0	0	0.000582141	0.000675398	0.000570136	0.000614724	0.000806135	0.000546786	0	0.00135751	0.00107627	0.000982107	0	0	0	0	0	0	0	0	0	0	0	0	0	0	0	0	0	0	0	0	0	0	0	0	0	0	0	0	0	0	0	0	0
Bacteroidetes|Bacteroidia|Bacteroidales|Bacteroidales_S24_7_group|Unassigned|OTU2230	0.00242691	0.000451999	0.00151997	0.00502987	0.000993793	0.00495711	0.00150962	0.0029797	0.00205985	0.0015837	0.00114874	0.00154526	0.00064331	0.00284783	0.00360423	0.00125118	0.00161754	0.000688019	0.00282676	0.00416705	0.00108524	0.00140153	0.00190469	0.00202754	0.00279711	0.00279961	0.0033826	0.00177221	0	0.000323584	0	0	0	0	0	0	0	0	0.00377522	0.0201284	0.00778004	0.0182243	0.0147536	0.00603327	0.0197818	0.00896108	0.00773368	0.00344048	0.00190326
Bacteroidetes|Bacteroidia|Bacteroidales|Bacteroidales_S24_7_group|Unassigned|OTU2255	0	0	0	0	0	0	0	0	0	0	0	0	0	0	0	0	0	0	0	0	0	0	0	0	0	0	0	0	0	0	0	0	0	0	0	0	0	0	0.00193456	0.00413087	0.0526649	0.00262209	0.00236754	0.00218489	0.00282336	0.0245316	0.00238407	0	0
Bacteroidetes|Bacteroidia|Bacteroidales|Bacteroidales_S24_7_group|Unassigned|OTU2274	0.00411581	0.0033763	0.00319664	0.000958773	0.00143136	0.00113218	0.00139122	0.0022116	0.00325529	0.00299027	0.00196495	0.000772632	0.00104909	0.00299538	0.00290341	0.00165478	0.00509466	0.0013879	0.00163082	0.00375642	0.00567022	0	0	0	0	0	0	0	0	0	0	0	0	0	0	0	0	0	0.000572856	0.000317759	0	0	0	0	0.000210153	0.000195316	0	0.00114013	0.00415092
Bacteroidetes|Bacteroidia|Bacteroidales|Bacteroidales_S24_7_group|Unassigned|OTU2381	0.00144053	0.00149297	0.00145729	0.00213143	0.00295171	0.000907783	0.000641342	0.0007681	0.00196789	0.000916877	0.000796058	0	0.000534442	0.000870579	0.00115135	0.00111664	0.000755639	0.00190985	0.000820353	0.00380205	0.00212553	0.00176275	0.0135664	0.00229953	0.00149613	0.0015253	0.00242911	0.00198659	0.00267359	0.00289428	0.000148945	0.000141292	0.000174789	3.12e-05	0.000193625	8.6e-05	7.62e-05	0	0.00153075	0.00323238	0.00279667	0.00569204	0.0053792	0.00925267	0.0141808	0.0107345	0.0132723	0.000889001	0.00112836
Bacteroidetes|Bacteroidia|Bacteroidales|Bacteroidales_S24_7_group|Unassigned|OTU2416	0.0073233	0.00329411	0.0178009	0.0195811	0.00849173	0.00646668	0.00770597	0.0185668	0.0112924	0.00849153	0.00318423	0.00425542	0.00321655	0.0118045	0.010625	0.0146509	0.00710773	0.00748517	0.013264	0.00990054	0.0121431	0.00316428	0.0024797	0.00442598	0.00321993	0.0033016	0.00388204	0.00231531	0.00106157	0.00111457	0	0	0	0	8.01e-05	3.44e-05	0	0	0.00659254	0.0172905	0.00997825	0.00208464	0.0020716	0.00177108	0.00506195	0.0063751	0.00433202	0.00788548	0.00809339
Bacteroidetes|Bacteroidia|Bacteroidales|Bacteroidales_S24_7_group|Unassigned|OTU2425	0.0238007	0.00435563	0.00750584	0.0073973	0.00533978	0.00898604	0.00254563	0.00444968	0.00286907	0.0042093	0.00310362	0.00203262	0.00108868	0.00773192	0.00314119	0.00274452	0.00957537	0.0213998	0.00279711	0.00316331	0.00296033	0.0109811	0.00352189	0.00714586	0.00980615	0.00411252	0.00315558	0.0052023	0.00184792	0.00107861	3.94e-05	7.91e-05	5.69e-05	0	0	0	0	0	0.00975733	0.0111106	0.0179539	0.0978966	0.0143793	0.0184557	0.00855232	0.0112814	0.00619276	0.00749372	0.0273843
Bacteroidetes|Bacteroidia|Bacteroidales|Bacteroidales_S24_7_group|Unassigned|OTU244	0	0	0	0	0	0	0.000582141	0.000913774	0.00198628	0.000875201	0.000644908	0.000570559	0.000494854	0.00100338	0.000450529	0.000739943	0	0	0	0	0	0	0	0	0	0	0	0	0	0	0	0	0	0	0	0	0	0	0	0	0	0	0	0	0	0	0	0	0
Bacteroidetes|Bacteroidia|Bacteroidales|Bacteroidales_S24_7_group|Unassigned|OTU2463	0	0	0	0	0	0	0	0	0	0	0	0	0	0	0	0	0	0	0	0	0	0	0	0	0	0	0	0	0.000432492	0.000611214	0.000398647	0.000361707	0.000414616	0	0.000460694	0.000315315	0.000260576	0.000315235	0	0	0	0	0	0	0	0	0	0	0
Bacteroidetes|Bacteroidia|Bacteroidales|Bacteroidales_S24_7_group|Unassigned|OTU2545	0.00107153	0.00145188	0.00427002	0.00265506	0.00430149	0.00217256	0.00137148	0.0020262	0.00402773	0.00140657	0.00112859	0.00105791	0.000613618	0.003984	0.00205241	0.00107628	0.00177693	0.00348161	0.000929074	0.00421267	0.00699947	0.00163271	0.00132969	0.00363474	0.00255318	0.00403529	0.00254262	0.00261544	0	0	0	0	0	0	0	0	0	0	0.0015777	0.0103984	0.00209463	0.00193806	0.00593627	0.00412977	0.0154051	0.00691417	0.0104521	0.00133601	0.00107851
Bacteroidetes|Bacteroidia|Bacteroidales|Bacteroidales_S24_7_group|Unassigned|OTU257	0.00567698	0.001808	0.00309479	0.00205767	0.00241773	0.0056915	0.00125308	0.00243673	0.00634506	0.0018025	0.00284162	0.00111735	0.000702692	0.00299538	0.00269066	0.00149334	0.00402024	0.0153737	0.00439828	0.00796149	0.0203434	0.00275972	0.00116797	0.00578592	0.00421193	0.00324368	0.00133942	0.00220097	0.00188724	0.00242688	0	0.000129988	0.000166659	3.12e-05	0	0	0	0	0.00263889	0.00393364	0.00496035	0.00283381	0.00337723	0.00264835	0.00306093	0.00384381	0.00234046	0.00159216	0.00451798
Bacteroidetes|Bacteroidia|Bacteroidales|Bacteroidales_S24_7_group|Unassigned|OTU2616	0.00762134	0.0080675	0.00859489	0.00303857	0.0115028	0.00129538	0.0024371	0.00398617	0.00353116	0.00150034	0.000916978	0.00348279	0.00231591	0.00544481	0.00396716	0.00192385	0.023289	0.0174733	0.0164071	0.00450923	0.00466846	0.00171941	0.00183282	0.00291769	0.00195147	0.00233622	0.00238371	0.00211522	0	0	0	0	0	0	0	0	0	0	0.00392547	0.0225061	0.0144092	0.0197634	0.0268786	0.026318	0.0286631	0.00964859	0.00450647	0.00578101	0.00451344
Bacteroidetes|Bacteroidia|Bacteroidales|Bacteroidales_S24_7_group|Unassigned|OTU2629	0	0	0	0	0	0	0	0	0	0	0	0	0	0	0	0	0	0	0	0	0	0.000101141	8.98e-05	0.000197809	0.00169128	0.000270307	0.000158914	0.00124341	0	0	0	0	0	0	0	0	0	0	0	0	0	0	0	0	0	0	0	0	0
Bacteroidetes|Bacteroidia|Bacteroidales|Bacteroidales_S24_7_group|Unassigned|OTU2635	0	0	0	0	0	0	0	0	0	0	0	0	0	0	0	0	0	0	0	0	0	0.000534605	0.000413283	0.000717059	0.00565927	0.000347537	0.00034053	0.00282982	0	0	0	0	0	0	0	0	0	0	0	0	0	0	0	0	0	0	0	0	0
Bacteroidetes|Bacteroidia|Bacteroidales|Bacteroidales_S24_7_group|Unassigned|OTU2652	0.00423645	0.000650605	0.00201357	0.00212405	0.0012682	0.00112198	0.00107548	0.0020262	0.00112188	0.000896039	0.000644908	0.000546786	0.00040578	0.00249369	0.00156434	0.00102247	0.00099768	0	0	0	0.000141274	0	0.000377345	0.000469797	0.00035777	0.000656459	0.000771868	0.000643142	0.000570103	0.00106064	4.38e-05	0	0	0	0	0	0	0	8.45e-05	0.00129295	9.21e-05	2.44e-05	6.96e-05	4.97e-05	9.14e-05	8.59e-05	7.27e-05	0.00149171	0.00266456
Bacteroidetes|Bacteroidia|Bacteroidales|Bacteroidales_S24_7_group|Unassigned|OTU269	0	0	0	0	0	0	0	0	0	0	0	0	0	0	0	0	0	0	0	0	0	0	0	0	0	0	0	0	0	0	0.00029789	0.00044083	0.000544691	0	0.000507431	0.000303849	0.00017639	0.000372954	0	0	0	0	0	0	0	0	0	0	0
Bacteroidetes|Bacteroidia|Bacteroidales|Bacteroidales_S24_7_group|Unassigned|OTU27	0.00237724	0.00511581	0.00966827	0.00656391	0.00160193	0.00151977	0.00215096	0.00317834	0.00290585	0.00321949	0.00655992	0.00159281	0.00369161	0.00559236	0.00276575	0.00235437	0.00517731	0.00426453	0.0010971	0.00088968	0.000950387	0.00127149	0.00111407	0.00168138	0.00092695	0.00144807	0.00331449	0.000600266	0.00108123	0.00113254	6.13e-05	0	0	0	0	8.03e-05	0	3.11e-05	0.000535292	0.00516085	0.00161125	0.00101789	0.000800787	0.0011752	0.00168122	0.00107814	0.00072685	0.00887494	0.0101734
Bacteroidetes|Bacteroidia|Bacteroidales|Bacteroidales_S24_7_group|Unassigned|OTU2730	0	0.000636908	0.000274222	0	0.000229907	0	0	0	0	0	0	9.51e-05	0	0	0	0	0	0	0	0	0.000353184	0.000809132	0.000718752	0.00170611	0.000650491	0.000424768	0.000862676	0.000714602	0	0.00052133	0	4.52e-05	0	0	0	0	0	0	0.000178431	0.000175316	0.000138107	0.000154719	0.000382985	0.0028056	0.000155331	0.000164065	0.000261666	0	0
Bacteroidetes|Bacteroidia|Bacteroidales|Bacteroidales_S24_7_group|Unassigned|OTU2756	0.0714235	0.0056089	0.0135387	0.0472011	0.0124298	0.0228068	0.0102023	0.0216922	0.034061	0.0213278	0.0121021	0.00629992	0.0113025	0.0366676	0.0196231	0.0254271	0.00959898	0.0153855	0.0191053	0.0124327	0.0193995	0.0053316	0.00436642	0.00813491	0.00839133	0.0174155	0.0162546	0.00834655	0.0129354	0.0145793	0.000332936	0.000367358	0.000321124	0.000175752	0.000480724	0.000389843	0.000240532	0.000275275	0.00718418	0.093498	0.00937978	0.0083467	0.0146927	0.00864851	0.0573444	0.0117424	0.0159325	0.0100703	0.017374
Bacteroidetes|Bacteroidia|Bacteroidales|Bacteroidales_S24_7_group|Unassigned|OTU2768	0	0	0	0	0	0	0	0	0	0	0	0	0	0	0	0	0	0	0	0	0	0	0	0	0	0	0	0	0	0	0	0	0	0	0	0	0	0	0	0	0	0	0	0	0	0	0	0	0
Bacteroidetes|Bacteroidia|Bacteroidales|Bacteroidales_S24_7_group|Unassigned|OTU279	0.0232827	0.00720459	0.0197283	0.0105317	0.00946328	0.0110974	0.0207203	0.0325515	0.0343553	0.0193169	0.0118401	0.00696558	0.00582938	0.0441634	0.0431257	0.00838154	0.0230883	0.0546323	0.0403851	0.0851583	0.037155	0.0209074	0.0154891	0.034493	0.0278735	0.0164115	0.0317601	0.0252826	0.00627113	0.00533913	0	0.000158247	0.000219502	5.08e-05	0.000220332	0.000149058	0.000112248	0	0.0201063	0.0651078	0.0383593	0.034877	0.0124035	0.0153273	0.0592723	0.025602	0.0137084	0.0265193	0.0512475
Bacteroidetes|Bacteroidia|Bacteroidales|Bacteroidales_S24_7_group|Unassigned|OTU2802	0.000305138	0	0.000556278	0.000324508	0.000474647	0.000295795	0.00052294	0.00094026	0.00123223	0.000312572	0.000191457	0	0.000227633	0.000737779	0.000563162	0.00099556	0.00319376	0.00564057	0.00123547	0.00594641	0.00818746	0.0035833	0.00163516	0.00210172	0.00531777	0.00256792	0.00640196	0.00181509	0.00110089	0	0	0	0	0	0	0	0	0	0.000760678	0.00127104	0.00477621	0.000464158	0.000478731	0.000471737	0.00270458	0.00252348	0.00187527	0.00237569	0.00363885
Bacteroidetes|Bacteroidia|Bacteroidales|Bacteroidales_S24_7_group|Unassigned|OTU2816	0	0	0	0	0	0	0	0	0	0	0	0	0	0	0	0	0	0	0	0	0	0.00140153	0.00152735	0.00197809	0.0160183	0.00131292	0.00154374	0.0107333	0	0	0	0	0	0	0	0	0	0	0	0	0	0	0	0	0	0	0	0	0
Bacteroidetes|Bacteroidia|Bacteroidales|Bacteroidales_S24_7_group|Unassigned|OTU283	0.0003761	0	0.000626792	0.00210193	0.000808383	0.000489591	0.000542674	0.00148323	0.00231733	0.000375086	0.000342607	0	0.000296912	0.000944357	0.000550647	0.00185659	0.00335315	0.00641162	0.0014035	0.007049	0.00851496	0.00755671	0.00255157	0.00306604	0.00835881	0.00415114	0.0133488	0.00264403	0.00218212	0	0	0	0	0	0	0	0	0	0.000413208	0.00134774	0.00577749	0.000570019	0.000591886	0.000612431	0.00349951	0.00326568	0.00222416	0.00255148	0.00398778
Bacteroidetes|Bacteroidia|Bacteroidales|Bacteroidales_S24_7_group|Unassigned|OTU284	0	0	0	0	0	0	0	0	0	0	0	0	0	0	0	0	0	0	0	0	0	0	0	0	0	0	0	0	0	0	0	0	0	0	0	0	0	0	0.000704331	0.00133678	0.00118542	0.00104232	0.000905237	0.000960026	0.00762947	0.0103986	0.0112371	0	0
Bacteroidetes|Bacteroidia|Bacteroidales|Bacteroidales_S24_7_group|Unassigned|OTU2840	0	0	0	0	0	0	0	0	0	0	0	0	0	0	0	0	0	0	0	0	0	0.00238405	0.00230001	0.00630517	0.00404931	0.00729828	0.0034053	0.00414469	0.00125816	0.000629191	0	0	0	0	0	0	0	0	0.000939108	0.0105737	0.00142711	0.00122961	0.00271571	0.00293801	0.00720003	0.00348443	0.0051461	0	0
Bacteroidetes|Bacteroidia|Bacteroidales|Bacteroidales_S24_7_group|Unassigned|OTU2846	0.0020721	0.00136285	0.00246799	0.0085552	0.00625199	0.00462052	0.00378885	0.00566805	0.00423004	0.0039905	0.00169288	0.00501617	0.00165281	0.0086025	0.00639501	0.00491053	0.00379	0.00525504	0.0262809	0.00330778	0.00739119	0.00219621	0.00327032	0.00247262	0.00183764	0.00364914	0.00626575	0.00207235	0.00182826	0.0017078	0	0	9.35e-05	0	0	0	0	0	0.00448894	0.0127432	0.00291176	0.00312696	0.00603201	0.00220972	0.00450459	0.00225004	0.00139555	0.00465093	0.00675657
Bacteroidetes|Bacteroidia|Bacteroidales|Bacteroidales_S24_7_group|Unassigned|OTU2861	0.0101476	0.00122588	0.0043092	0.0115864	0.0055771	0.00256015	0.0027627	0.00721749	0.00369669	0.00250057	0.00326485	0.00210394	0.00234561	0.0153901	0.00563162	0.00294632	0.00403795	0.00265125	0.00451688	0.000707181	0.000802692	0.0195059	0.00468986	0.0068986	0.00922071	0.0119128	0.0104656	0.0115766	0.0147244	0.013195	0.000240941	0.00027128	0.000333318	0.000140602	0.00034719	0.000269451	0.000144319	0.000230876	0.000939108	0.00339674	0.000828643	0.00272795	0.000922646	0.000918646	0.000529951	0.000500008	0	0.00832245	0.00510255
Bacteroidetes|Bacteroidia|Bacteroidales|Bacteroidales_S24_7_group|Unassigned|OTU2884	0.00570536	0.00455423	0.00440322	0.00498562	0.00413091	0.00391673	0.00154909	0.00389347	0.00568297	0.00200046	0.00127974	0.00184243	0.00124703	0.00339378	0.00269066	0.00260998	0.00397891	0.0101364	0.0121373	0.0150561	0.017062	0.00260078	0.00115	0.00229953	0.00292721	0.00281891	0.00242911	0.00244394	0.00336164	0.00230104	0	8.48e-05	0	0	0	0.000137592	0	0	0.0117482	0.022276	0.00974807	0.0168807	0.00665001	0.00504841	0.00840613	0.00731261	0.0050298	0.0021999	0.00619466
Bacteroidetes|Bacteroidia|Bacteroidales|Bacteroidales_S24_7_group|Unassigned|OTU2901	0.00425064	0.00847156	0.0171349	0.00328195	0.00267731	0.00126478	0.00100641	0.00305916	0.00119545	0.000843943	0.000846441	0.000939045	0.000732383	0.00796801	0.00217756	0.000820665	0.00135189	0.00156584	0.00175931	0.000380205	0.000295391	0.0076723	0.00398907	0.0307593	0.00855396	0.0272238	0.00465391	0.0053881	0.00489502	0.00330775	0	0	0	0	0	0	0	0	0.00229142	0.00745091	0.0014156	0.0103173	0.00364706	0.00246627	0.00123351	0.00114064	0.00109027	0.00312908	0.00474002
Bacteroidetes|Bacteroidia|Bacteroidales|Bacteroidales_S24_7_group|Unassigned|OTU2919	0	0	0	0	0	0	0.000799211	0.0025824	0.00353116	0.00308404	0.00130997	0.000404146	0.000969913	0.00346756	0.0017896	0.00108974	0	0	0	0	0	0.000664644	0.000646877	0.00148357	0.00190269	0.00498137	0.00356421	0.00207235	0	0	0	0	0	0	0	0	0	0	0	0	0	0	0	0	0	0	0	0	0
Bacteroidetes|Bacteroidia|Bacteroidales|Bacteroidales_S24_7_group|Unassigned|OTU2968	0.00175986	0.000999877	0.0016375	0.00217568	0.00129786	0.00130558	0.00104588	0.00177458	0.00371508	0.00208381	0.00180373	0.000998479	0.00227633	0.00287734	0.00222762	0.00150679	0.00124562	0.00190985	0.000830236	0.00135353	0.00223469	0.000924722	0.00102422	0.00145884	0.00108957	0.00113915	0.00147563	0.00111478	0.00153338	0.00179769	0	0	0.0001504	0	0	9.17e-05	0	0	0.00149318	0.00350631	0.00310741	0.00570019	0.00399523	0.0041546	0.0072914	0.00373443	0.00210786	0.00198895	0.00128243
Bacteroidetes|Bacteroidia|Bacteroidales|Bacteroidales_S24_7_group|Unassigned|OTU3006	0.00909026	0.0049446	0.00807779	0.00841507	0.00709004	0.00716027	0.00344351	0.010131	0.0103912	0.0100961	0.00894809	0.00326883	0.00429533	0.00929601	0.00719596	0.0087986	0.0072199	0.00907473	0.00189768	0.00396174	0.0111992	0.004089	0.00526486	0.00650298	0.00764327	0.0045566	0.00515335	0.00374451	0.00448219	0.00524925	0.000232179	0.000186505	0.000235762	7.03e-05	0.000260392	0.000166257	0	0.000155397	0.00293941	0.00299132	0.0146854	0.00461715	0.00545754	0.00751469	0.0190326	0.0112658	0.00680331	0.00564038	0.00631701
Bacteroidetes|Bacteroidia|Bacteroidales|Bacteroidales_S24_7_group|Unassigned|OTU3124	0	0	0	0	0	0	0	0	0	0	0	0	0	0	0	0	0	0	0	0	0	0	0	0	0	0	0	0	0	0	0.000109518	0	8.94e-05	0	0	0	0	0	0	0	0	0	0	0	0	0	0	0	0
Bacteroidetes|Bacteroidia|Bacteroidales|Bacteroidales_S24_7_group|Unassigned|OTU3144	0.0999645	0.0108274	0.0103577	0.0268825	0.0232503	0.055181	0.00248643	0.00723074	0.0102073	0.00758507	0.00893802	0.00613351	0.00248416	0.00591698	0.00769654	0.00275797	0.0339093	0.123209	0.0389915	0.0870365	0.0797619	0.00541829	0.0141954	0.00897559	0.00743186	0.00613983	0.00715113	0.0428904	0.0267162	0.0111816	0.000223418	0.000231718	0.000280475	0.000140602	0.000267069	0.000189189	0.000164364	0.000177597	0.105265	0.225412	0.382154	0.119826	0.145204	0.0451792	0.0589068	0.220363	0.0474633	0.00187845	0.00288661
Bacteroidetes|Bacteroidia|Bacteroidales|Bacteroidales_S24_7_group|Unassigned|OTU315	0	0	0	0	0	0	0	0	0	0	0	0	0	0	0	0	0	0	0	0	0	0.000549054	0.000682815	0.000766511	0.00603331	0.000482691	0.000522146	0.00405894	0	0	0	0	0	0	0	0	0	0	0	0	0	0	0	0	0	0	0	0	0
Bacteroidetes|Bacteroidia|Bacteroidales|Bacteroidales_S24_7_group|Unassigned|OTU3183	0.00703946	0.00201345	0.00554711	0.0194926	0.00350052	0.00864944	0.00352245	0.00822397	0.00338403	0.00719957	0.00413144	0.00194941	0.00347387	0.0113618	0.00922334	0.00365936	0.00278052	0.0033274	0.00558433	0.000798431	0.000809113	0.00195058	0.00235391	0.00511832	0.00387042	0.00619775	0.00299666	0.00225814	0.00507195	0.00557283	0	0	9.35e-05	0	0	0	0	0	0.0017937	0.0232074	0.00197954	0.00142505	0.00349909	0.00220144	0.00134315	0.00121096	0.000770461	0.00388247	0.00333524
Bacteroidetes|Bacteroidia|Bacteroidales|Bacteroidales_S24_7_group|Unassigned|OTU3191	0	0	0	0	0	0	0	0	0	0	0	0	0	0	0	0	0	0	0	0	0	0.000433463	0.000431251	0.000346166	0.00494373	0.00032823	0.000385934	0.00275836	0	0	0	0	0	0	0	0	0	0	0	0	0	0	0	0	0	0	0	0	0
Bacteroidetes|Bacteroidia|Bacteroidales|Bacteroidales_S24_7_group|Unassigned|OTU430	0	0	0	0	0	0	0	0	0	0	0	0	0	0	0	0	0	0	0	0	0	0.000505707	0	0	0	0.000598536	0.000953484	0.000328717	0	0	0	0	0	0	0	0	0	0	0	0	0	0	0	0	0	0	0	0	0
Bacteroidetes|Bacteroidia|Bacteroidales|Bacteroidales_S24_7_group|Unassigned|OTU444	0	0	0	0	0	0	0	0	0	0	0	0	0	0	0	0	0	0	0	0	0	0.001835	0.00215626	0.00257152	0.027532	0.00169907	0.00199777	0.0164644	0	0	0	0	0	0	0	0	0	0	0	0	0	0	0	0	0	0	0	0	0
Bacteroidetes|Bacteroidia|Bacteroidales|Bacteroidales_S24_7_group|Unassigned|OTU453	0	0	0	0	0	0	0.00476566	0.00987935	0.00174719	0.00235471	0.000987515	0.000629992	0.00188044	0.00981246	0.00635747	0.00375353	0	0	0	0	0	0	0	0	0	0	0	0	0	0	0	0	0	0	0	0	0	0	0	0	0	0	0	0	0	0	0	0	0
Bacteroidetes|Bacteroidia|Bacteroidales|Bacteroidales_S24_7_group|Unassigned|OTU507	0.00325717	0.00296539	0.00416817	0.00372446	0.00250673	0.00393713	0.000730143	0.00112566	0.00102992	0.000864782	0.000624754	0.000582446	0.000514648	0.00149031	0.00143919	0.000982107	0.00249125	0.00240807	0.00165059	0.000600724	0.000526566	0.00257188	0.00147344	0.00294241	0.00174006	0.00181492	0.00211129	0.001615	0.0040497	0.0033437	0	0	0	3.91e-05	0	0.000149058	4.81e-05	0	0.00303332	0.00304611	0.0030959	0.00399827	0.00485695	0.00239179	0.00438581	0.00307036	0.00271842	0.0030437	0.00375214
Bacteroidetes|Bacteroidia|Bacteroidales|Bacteroidales_S24_7_group|Unassigned|OTU545	0.00215725	0.00113685	0.00188821	0.00166679	0.00116437	0.00310074	0.000582141	0.0012581	0.00139775	0.00113568	0.000735598	0.000653766	0.00040578	0.00169689	0.00103872	0.00141262	0.0013696	0.00345196	0.00299478	0.00198467	0.001432	0.00161826	0.000970316	0.000840689	0.000666753	0.000984689	0.00199777	0.000686018	0.000648738	0.000665145	0	0	0	0	0	0	0	0	0.00104241	0.0021257	0.0018069	0.00357483	0.00666742	0.00381528	0.00358174	0.00204691	0.00178805	0.00170769	0.00568259
Bacteroidetes|Bacteroidia|Bacteroidales|Bacteroidales_S24_7_group|Unassigned|OTU575	0	9.59e-05	0.000148863	0	0	0	0	0	0	0	0	0	0.000178147	7.38e-05	0	0.000174896	0.00405566	0.00620403	0.00546572	0.00577912	0.0065307	0.0136396	0.0167829	0.0216107	0.161549	0.0173382	0.0175032	0.0936843	0.117068	0.146296	0.00130984	0.00141292	0.00162594	0.000644426	0.0014355	0.00115806	0.000889969	0.000981224	0.0235904	0.0485953	0.0443554	0.1056	0.164048	0.27777	0.199856	0.171362	0.103198	0	0
Bacteroidetes|Bacteroidia|Bacteroidales|Bacteroidales_S24_7_group|Unassigned|OTU576	0.00236304	0.00261612	0.00273438	0.000708017	0.00353761	0	0.000434139	0.000821072	0	0	0.00018138	0.000927159	0.000732383	0.0011952	0.00103872	8.07e-05	0.00731435	0.00250297	0.00427967	0.000403017	0.000475194	0	0.000215626	0	0	0	0	0	0	0	0	0	0	0	0	0	0	0	0.000507118	0.00733038	0.00365984	0.0059852	0.0089044	0.00822643	0.00840613	0.00218753	0.00103213	0.0017328	0.000974288
Bacteroidetes|Bacteroidia|Bacteroidales|Bacteroidales_S24_7_group|Unassigned|OTU60	0.000965087	0.000458848	0.00151997	0.0041596	0.00118662	0.00299875	0.00152935	0.00333726	0.00930609	0.00334452	0.00269047	0.000855839	0.00117775	0.00548907	0.00211499	0.00559666	0.000950452	0.00299526	0.00410176	0.00429632	0.00655639	0.000939171	0.000808596	0.00210172	0.00237429	0.00212384	0.00433608	0.00177221	0.0051899	0.00515936	0	0	0	0	0	0	0	0	0.00095789	0.00907258	0.00153069	0.00134362	0.000879125	0.00102623	0.0197178	0.00359381	0.00507341	0.000698142	0.000960693
Bacteroidetes|Bacteroidia|Bacteroidales|Bacteroidales_S24_7_group|Unassigned|OTU606	0.000617372	0.000917695	0.00117523	0.0111513	0.000986376	0.00361073	0.00348298	0.0126339	0.00378865	0.00243806	0.00150143	0.0010698	0.00192993	0.00869103	0.0105499	0.00710346	0	0	0	0	0	0.001835	0.00188672	0.00269515	0.00162623	0.00256792	0.00481282	0.00191513	0	0	0	0	0	0	0	0	0	0	0	0	0	0	0	0	0.0012061	0	0	0.000873933	0.000380652
Bacteroidetes|Bacteroidia|Bacteroidales|Bacteroidales_S24_7_group|Unassigned|OTU610	0.000830258	0.000397211	0.000665967	0.000494137	0.00474647	0.000703787	0.000266404	0.000251619	0.000331047	0.000260476	0.00024184	0	0.000128662	0.000383645	0.000488073	0.000242163	0.000631667	0.00287663	0.00162094	0.00443319	0.00341626	0.00154602	0.00111407	0.00131049	0.000894425	0.000849536	0.0011578	0.000743186	0.00125816	0.00107861	0	0	0	0	0	4.01e-05	0	0	0.000685549	0.00104094	0.00086317	0.000602591	0.000905237	0.000604155	0.0035726	0.00129689	0.00148277	0.000723255	0.000607231
Bacteroidetes|Bacteroidia|Bacteroidales|Bacteroidales_S24_7_group|Unassigned|OTU625	0.00202952	0.000869756	0.00193522	0.00175529	0.00181701	0.00197876	0.00132215	0.00241025	0.00371508	0.0013649	0.00133012	0.001153	0.00215756	0.00197725	0.00200235	0.0017086	0.0020721	0.00144128	0.00192734	0.00581714	0.00610046	0.00135819	0.00116797	0.00197809	0.00162623	0.001004	0.00158914	0.00152925	0.0014744	0.00188757	0	0	0	0	0	5.16e-05	0	0	0.000817024	0.0014354	0.00241688	0.00110746	0.00115766	0.00103451	0.00613099	0.00360162	0.00236953	0.00303867	0.00174465
Bacteroidetes|Bacteroidia|Bacteroidales|Bacteroidales_S24_7_group|Unassigned|OTU656	0	0	0	0	0	0	0	0	0	0	0	0	0	0	0	0	0	0	0	0	0	0.000534605	0.000628908	0.000791237	0.00977363	0.000559921	0.000703762	0.00508797	0	0	0	0	0	0	0	0	0	0	0	0	0	0	0	0	0	0	0	0	0
Bacteroidetes|Bacteroidia|Bacteroidales|Bacteroidales_S24_7_group|Unassigned|OTU776	0.00124184	0.00251339	0.002515	0.00261819	0.00118662	0.000662988	0.00134188	0.00241025	0.00189432	0.00130238	0.00162235	0.00112923	0.00138559	0.00243467	0.00195229	0.00143953	0.00139321	0.00141756	0.000494188	0.000243331	0.000282548	0.00268747	0.00145547	0.00284351	0.00204905	0.00154461	0.00286045	0.00122912	0.00149406	0.00244486	0	0	0	2.73e-05	0	0	6.01e-05	0	0.000309906	0.00167646	0.000253197	0.000504874	0.000591886	0.000521394	0.000292387	0.000218753	0.000203518	0.0031341	0.00160418
Bacteroidetes|Bacteroidia|Bacteroidales|Bacteroidales_S24_7_group|Unassigned|OTU810	0	0	0	0	0	0	0	0	0	0	0	0	0	0	0	0	0	0	0	0	0	0.000288976	0.00030547	0.000370892	0.00393547	0.000386153	0.000317828	0.00241536	0	0	0	0	0	0	0	0	0	0	0	0	0	0	0	0	0	0	0	0	0
Bacteroidetes|Bacteroidia|Bacteroidales|Bacteroidales_S24_7_group|Unassigned|OTU839	0.000503832	0.000191757	0.00227996	0.000811269	0.00338928	0.000295795	0.000148002	0.000622426	0.000294264	0.00055221	0.000493757	0.0001783	0.000108868	0.00154933	0.000337897	0.000309431	0.000560826	0.00991696	0.00167036	0.000920096	0.000841221	0.00531715	0.0273306	0.00469797	0.00312236	0.011237	0.00354151	0.00302991	0	0	0	0	0	0	0	0	0	0	0.00134293	0.00219145	0.00194501	0.00429957	0.00275053	0.00519738	0.000913709	0.00116408	0.000363425	0.000376695	0.000616294
Bacteroidetes|Bacteroidia|Bacteroidales|Bacteroidales_S24_7_group|Unassigned|OTU916	0	0	0	0	0	0	0	0	0	0	0	0	0	0	0	0	0	0	0	0	0	0	0	0	0	0	0	0	0	0	0.00029789	0.000248673	0.000317059	0	0.00036722	0.000177723	0.000104231	0.000221996	0	0	0	0	0	0	0	0	0	0	0
Bacteroidetes|Bacteroidia|Bacteroidales|Bacteroidales_S24_7_group|Unassigned|OTU938	0.00137667	0.000602665	0.00653431	0.00273619	0.0102568	0.000826185	0.000670942	0.00178782	0.0013058	0.00119819	0.00133012	0.000309053	0.000346397	0.00401352	0.0011889	0.00103592	0.0015408	0.0268209	0.00404246	0.00212915	0.00244018	0.0137552	0.0741573	0.0149841	0.00951343	0.0278416	0.0103294	0.0086181	0.000275222	0	0	0	0	0	0	0	0	0	0.00423538	0.00642093	0.00485677	0.0107082	0.007033	0.0156335	0.00231168	0.00342974	0.00122111	0.000929181	0.00157245
Bacteroidetes|Bacteroidia|Bacteroidales|Bacteroidales_S24_7_group|Unassigned|OTU943	0.00512347	0.000417757	0.00257768	0.00397522	0.00130528	0.00145857	0.00165762	0.00405239	0.00369669	0.00184417	0.00197503	0.00117678	0.000732383	0.00308392	0.00305359	0.00135881	0.0113169	0.00120403	0.000820353	0.00116343	0.000988916	0.000260078	0.000233594	0.00165665	0.000666753	0.00104261	0	0.000400177	0	0	0	0	0	0	0	0	0	0	0	0	0	0	0	0	0	0	0	0.00288297	0.00441828
Bacteroidetes|Bacteroidia|Bacteroidales|Bacteroidales_S24_7_group|Unassigned|OTU959	0	0	0	0	0	0	0	0	0	0	0	0	0	0	0	0	0	0	0	0	0	0	0	0	0	0	0	0	0	0	0.000367982	0.000457785	0.00043494	0	0.000400604	0.000183456	0.000196435	0.000244196	0	0	0	0	0	0	0	0	0	0	0
Bacteroidetes|Bacteroidia|Bacteroidales|Porphyromonadaceae|Butyricimonas|OTU1882	0.000596083	0	0	0.000398259	0.000726803	0	0	0	0	0	0	0	0	0.000383645	0.000375441	0	0.000472275	0.000634638	0	0.000456246	0.00150906	0	0	0	0	0	0	0	0	0	0	0	0	0	0	0	0	0	0	0.000208187	0	0.000105861	0.000121859	9.1e-05	0	0	0	7.03e-05	0
Bacteroidetes|Bacteroidia|Bacteroidales|Porphyromonadaceae|Butyricimonas|OTU2377	0	0.000383514	0.000540608	0	0	0.000499791	0.000256537	0.00038405	0.00036783	0.000187543	0	0	0	0	0	0.000376699	0	0	0.000464537	0.000517079	0.00369238	0.000361219	0	0	0.000390295	0.000366845	0	0	0	0.000179769	0	0	0	0	0	0	0	0	0	0	0.000310741	0	0	0	0.0012061	0.000414069	0.00043611	0	0
Bacteroidetes|Bacteroidia|Bacteroidales|Porphyromonadaceae|Odoribacter|OTU1032	0.00314363	0.00117109	0.000595453	0.00151191	0.000378234	0.00679308	0.000167736	0.000185403	0.000294264	8.34e-05	0.000130997	8.32e-05	0.000118765	0.000324623	0.00021275	0.000349791	0.000389626	0.00292408	0.00468491	0.000600724	0.000552252	0.0017483	0.000718752	0.000815963	0.00056918	0.000386153	0.000839974	0.00148637	0.000275222	0.000701098	2.63e-05	0	0	0	0	1.72e-05	0	0	0.00678036	0.0059936	0.00512148	0.00123776	0.00344686	0.000703468	0.000922846	0.00227347	0.000566943	0.00331492	0.0028277
Bacteroidetes|Bacteroidia|Bacteroidales|Porphyromonadaceae|Odoribacter|OTU1509	0.00777746	0.00221891	0.00705141	0.00132753	0.00221008	0.0153303	0.00076961	0.00119188	0.000588527	0.0004376	0.000503834	0.000297166	0.000277118	0.000723023	0.00115135	0.000820665	0.00563778	0.00408066	0.000948842	0.000615932	0.000764163	0.00111256	0.00113203	0.00346166	0.000813114	0.00426699	0.00213399	0.00361589	0.00172997	0.00111457	0	4.52e-05	6.1e-05	0	6.68e-05	3.44e-05	0	3.55e-05	0.00289245	0.000186273	0.000276214	0.000228007	0.00010445	0.000248283	0.000173605	0.000265629	7.27e-05	0.00840784	0.00896345
Bacteroidetes|Bacteroidia|Bacteroidales|Porphyromonadaceae|Parabacteroides|OTU1226	0	0	0	0	0	0	0	0	0	0	0	0	0	0	0	0	0	0	0	0	0	0.000491258	0.000233594	0.000494523	0.000439082	0.000424768	0.000726464	0.000242965	0.00031454	0.000395491	0	0	0	0	0	0	0	0	0	0	0	0	0	0	0	0	0	0	0
Bacteroidetes|Bacteroidia|Bacteroidales|Porphyromonadaceae|Parabacteroides|OTU1603	0	0	0	0	0	0	0	0	0	0	0	0	0	0	0	0	0	0	0	0	0	0	0	0.000717059	0.000243934	0	0	0	0	0	0	0	0	0	0	0	0	0	0	0	0	0	0	0	0	0	0	0	0
Bacteroidetes|Bacteroidia|Bacteroidales|Porphyromonadaceae|Parabacteroides|OTU1657	0.00026256	0	0	0	0.000778718	0.000377393	0	0	0	0	0	0	0	0	0	0	0	0	0	0	0	0	0	0	0	0	0.00161184	0	0.00200519	0.00168983	0.00192753	0.00239065	0.00396324	0	0.00223003	0.000624896	0.000537188	0.000697068	0	0	0.0010358	0.000236151	0.000617999	0.000355872	0	0.000335943	0	0.000246107	0.0001722
Bacteroidetes|Bacteroidia|Bacteroidales|Porphyromonadaceae|Parabacteroides|OTU1726	0.000390292	0.000321878	0.000391745	0.000619515	0.00150552	0.000938383	0.000138135	0	0	0	0	0	0	0	0	0	0.000112165	0.000112693	0.000118605	0	0	0	0	0	0	0	0	0	0.000511127	0.00052133	0	0.000158247	0.000130075	0	0.000233685	0.000177723	0	0	0	0	0	0	0	0	0	0	0	0.000170768	0.000330805
Bacteroidetes|Bacteroidia|Bacteroidales|Porphyromonadaceae|Parabacteroides|OTU1818	0	0	0	0	0	0	0	0	0	0	0	0	0	0	0	0	0	0	0	0	0	0	0	0	0	0	0	0	0	0	0	0	0	0	0	0	0	0	0	0	0	0	0	0	0	0	0	0	0
Bacteroidetes|Bacteroidia|Bacteroidales|Porphyromonadaceae|Parabacteroides|OTU1903	0.000532217	0.000390363	0.000180203	0.000590014	0.00146844	0.000489591	0	0	0	0.000416762	0	0.000344713	0	0	0.000450529	0.000659222	0	0.00125148	0.000563375	0	0	0.000621298	0.00100625	0.00173083	0.00147987	0	0.00251992	0.0014435	0.00220178	0.00267855	0.00193191	0.00220415	0.00347545	0.000132791	0.00180939	0.000550367	0.000408904	0.000430673	0	0.000284888	0.00105882	0.000219864	0.000948758	0.000653811	0	0.000695323	0	0	0.000425968
Bacteroidetes|Bacteroidia|Bacteroidales|Porphyromonadaceae|Parabacteroides|OTU259	0.000198694	0	0	0	0.00016316	0	0	0	0.000919574	0	0	0	0	0	0	0	0.000153489	0.000717675	0.000513956	0.000273748	0.000597203	0	0	0	0	0	0	0	0	0	0	0	0	0	0	0	0	0	0	0	0	0	0	0	0.000137056	0.000140627	0	0	8.61e-05
Bacteroidetes|Bacteroidia|Bacteroidales|Porphyromonadaceae|Parabacteroides|OTU2895	5.68e-05	0	8.62e-05	5.9e-05	0.000140911	0	0	0	0	0	0	0	0	0	0	0	7.67e-05	0.000201661	8.9e-05	6.84e-05	0	0	0	0	0.000130098	0	0.000136212	0	0.000864984	0.000826937	0.000197133	0.000163898	0.000113816	0	0.000293776	0.000418508	0	0.000168717	0.000244168	0.000328717	0.00186445	0.000236151	0.000295943	0.00014897	0.000374621	0.00117971	0.000276203	6.53e-05	0.000104226
Bacteroidetes|Bacteroidia|Bacteroidales|Porphyromonadaceae|Parabacteroides|OTU2998	0	0	0	0	0	0	0	0	0	0	0	0	0	0	0	0	0.000259751	0.000225386	0	0.000410621	0.000231175	0.00082358	0	0.00106323	0.00105705	0.00154461	0	0	0	0	0	0	0	0	0	0	0	0	0.00051651	0	0	0.000643307	0	0	0	0	0	0.000145655	0.000208452
Bacteroidetes|Bacteroidia|Bacteroidales|Porphyromonadaceae|Parabacteroides|OTU78	0	0	0	0	0	0	0	0	0	0	0	0	0	0	0	0	0	0	0	0	0	0	0.000197657	0.000618154	0	0.000424768	0.000476742	0.000271549	0	0	0	0	0	0	0	0	0	0	0	0	0	0	0	0	0	0	0	0	0
Bacteroidetes|Bacteroidia|Bacteroidales|Porphyromonadaceae|Parabacteroides|OTU948	0.00031933	0.000362969	0	0.000405635	0.000845465	0.000224396	0	0	0	0	0	0	0	0	0	0	0.000141682	0	0	0	0	0	0	0	0	0	0	0	0.000845325	0.00052133	0.00112147	0.00151465	0.00248363	0.000117168	0.0011484	0	0	0	0	0	0.0006445	0	0.000635407	0.000562774	0	0.000515633	0	0	0.000185794
Bacteroidetes|Bacteroidia|Bacteroidales|Porphyromonadaceae|Parabacteroides|OTU986	0	0	0	0	0	0	0	0	0	0	0	0	0	0	0	0	0	0	0	0	0	0	0	0.000346166	0.000374032	0.000424768	0.000522146	0.000357301	0	0	0	0	0	0	0	0	0	0	0	0	0	0	0	0	0	0	0	0	0
Bacteroidetes|Bacteroidia|Bacteroidales|Prevotellaceae|Alloprevotella|OTU1175	0	0	0	0	0	0	0	0	0	0	0	0	0	0	0	0	0	0	0	0	0	0.00368444	0	0.00140939	0.00118715	0.00254861	0.0011578	0.00195801	0	0	0	0	0	0	0	0	0	0	0	0	0	0	0	0	0	0	0	0	0
Bacteroidetes|Bacteroidia|Bacteroidales|Prevotellaceae|Alloprevotella|OTU2217	0	0	0	0	0	0	0	0	0	0	0	0	0	0	0	0	0	0	0	0	0	0	0	0	0	0	0	0	0	0	0.000214656	0.00027128	0.000231697	0	0.000280423	0.000223587	0.000156346	0.000239756	0	0	0	0	0	0	0	0	0	0	0
Bacteroidetes|Bacteroidia|Bacteroidales|Prevotellaceae|Alloprevotella|OTU2812	0.00241981	0.00312975	0.00510836	0.00253706	0.00801709	0.00233576	0.00272324	0.00390672	0.0321483	0.00357374	0.00246879	0.00255563	0.0016825	0.00382169	0.00488073	0.00386116	0.00187139	0.00158363	0.00224362	0.00476017	0.00873971	0.00316428	0.000628908	0.00400564	0.00374032	0.00214315	0.00297396	0.00397319	0.00560274	0.00307405	3.5e-05	0	7.72e-05	0	0	4.01e-05	0	0	0.0172608	0.00169837	0.0024399	0.00963331	0.0095311	0.00659604	0.00634114	0.00384381	0.0259631	0.00263184	0.0031585
Bacteroidetes|Bacteroidia|Bacteroidales|Prevotellaceae|Prevotellaceae_NK3B31_group|OTU1719	0	0	0	0	0	0	0	0	0	0	0	0	0	0	0	0	0	0	0	0	0	0	0	0	0	0	0	0	0.0154518	0.0162871	0.000109518	0.000124337	0.000126011	7.81e-05	8.68e-05	8.03e-05	5.61e-05	6.22e-05	0	0	0	0	0	0	0	0	0	0	0
Bacteroidetes|Bacteroidia|Bacteroidales|Prevotellaceae|Prevotellaceae_UCG_001|OTU1969	0.00965796	0.00882083	0.0121989	0.00485286	0.0141801	0.0203486	0.00587075	0.0227384	0.103599	0.00592844	0.0450932	0.00625238	0.0137569	0.020643	0.011088	0.0122427	0.0729369	0.0143001	0.0256484	0.0179153	0.0665592	0.0295911	0.00799612	0.0193853	0.0993625	0.0297531	0.0232014	0.0855808	0.0329284	0.0454096	0.000376744	0.000356055	0.000406486	0.000117168	0.000313806	0.00028665	0.000256568	0.000279715	0.0592389	0.0172467	0.0462199	0.00688908	0.0106714	0.035223	0.0270275	0.0600244	0.10769	0.0040231	0.0170704
Bacteroidetes|Bacteroidia|Bacteroidales|Prevotellaceae|Prevotellaceae_UCG_001|OTU2290	0	0	0	0	0	0	0	0	0	0	0	0	0	0	0	0	0	0	0	0	0	0	0	0	0	0	0	0	0.00149406	0.00172578	0.00111709	0.00098339	0.000918658	6.25e-05	0.00111501	0.000693692	0.000561241	0.000923505	0	0	0	0	0	0	0	0	0	0	0
Bacteroidetes|Bacteroidia|Bacteroidales|Prevotellaceae|Unassigned|OTU1420	0	0	0	0	0	0	0.011781	0.00369483	0.00299781	0.0101065	0.00423221	0.00205639	0.00286025	0.00491361	0.0154431	0.00704964	0	0	0	0	0	0	0	0	0	0	0	0	0	0	0	0	0	0	0	0	0	0	0	0	0	0	0	0	0	0	0	0	0
Bacteroidetes|Bacteroidia|Bacteroidales|Prevotellaceae|Unassigned|OTU1753	0	0	0	0	0	0	0.00298964	0.00105945	0.000533353	0.00236513	0.0011689	0.000523013	0.000633413	0.000929601	0.00361675	0.00130499	0	0	0	0	0	0.00537495	0.000323439	0.00220063	0.00169128	0.00343676	0.00149833	0.00275836	0	0	0	0	0	0	0	0	0	0	0	0	0	0	0	0	0	0	0	0	0
Bacteroidetes|Bacteroidia|Bacteroidales|Prevotellaceae|Unassigned|OTU1995	0	0	0	0	0	0	0	0	0	0	0	0	0	0	0	0	0	0	0	0	0	0.013394	0.0324337	0.0198551	0.0122455	0.00247138	0.0422938	0.00787492	0.00198553	0.00199543	0.00155516	0.00115294	0.00132514	6.64e-05	0.00152229	0.000991808	0.000689525	0.00108778	0	0	0	0	0	0	0	0	0	0	0
Bacteroidetes|Bacteroidia|Bacteroidales|Prevotellaceae|Unassigned|OTU422	0.172311	0.0880919	0.0602582	0.0305185	0.17536	0.13986	0.137583	0.051317	0.0548434	0.122789	0.0564697	0.026531	0.0354117	0.0601142	0.192927	0.0895197	0.0248889	0.018962	0.00632561	0.00152082	0.00205489	0.326094	0.0207719	0.143436	0.102469	0.214411	0.107698	0.192714	0.0364866	0.0553508	0.000398647	0.00044083	0.000540626	0.000179658	0.000520785	0.000257985	0.000312692	0.000341874	0.0467394	0.00762623	0.0115435	0.0572543	0.126159	0.0416701	0.00588429	0.0118908	0.0114988	0.086881	0.169168
Bacteroidetes|Bacteroidia|Bacteroidales|Rikenellaceae|Alistipes|OTU1014	0.00568408	0.00553356	0.00667534	0.000781769	0.0011347	0.000744586	0.00027627	0.000370807	0.00336564	0.000531372	0.000523988	0.000511126	0	0	0.000362926	0.000632315	0.000430951	0.000551601	0.000751166	0.0012927	0.00567022	0.00628522	0.0187774	0.00170611	0.00115462	0.00204661	0.00349611	0.00535952	0.00184792	0.000844913	0	7.35e-05	0	0	0	0	0	8.88e-05	0.000225386	0.000427332	0	0	0	0	0.000447718	0	0	0.000391763	0.000493941
Bacteroidetes|Bacteroidia|Bacteroidales|Rikenellaceae|Alistipes|OTU1092	0.00643628	0.00847156	0.00367457	0.00398997	0.00352277	0.00685427	0.00212136	0.00280754	0.00663932	0.00184417	0.000725521	0.000725086	0.000861045	0.00144605	0.00186469	0.0066864	0.00283365	0.00376631	0.00124536	0.00393892	0.0136008	0.00231181	0.00147344	0.00220063	0.00110584	0.000695075	0.00399555	0.000986151	0.000727373	0.000539306	4.82e-05	0	4.47e-05	0	0	0	4.01e-05	4.44e-05	0.00257316	0.00110668	0.000494884	0.0017752	0.00107932	0.00278904	0.006332	0.00251566	0.00238407	0.00185334	0.0131461
Bacteroidetes|Bacteroidia|Bacteroidales|Rikenellaceae|Alistipes|OTU1857	0	0	0	0	0	0	0.000424272	0.000834316	0.0010851	0.000510534	0.000352684	0.000261506	0.000395883	0.000560712	0.000750882	0.000565048	0.000342399	0.000682088	0.000632561	0.00063114	0.000732055	0.00132929	0.000682815	0.00155775	0.00113836	0.00137084	0.000885378	0.000928983	0	0	0	0	0	0	0	0	0	0	0	0	0	0	0	0	0	0	0	0	0
Bacteroidetes|Bacteroidia|Bacteroidales|Rikenellaceae|Alistipes|OTU1898	0.0077065	0.00106836	0.00195873	0.00571576	0.00185409	0.0222458	0.00256537	0.00362861	0.00139775	0.0018025	0.00169288	0.0019613	0.000692795	0.000545956	0.00225265	0.00230055	0.0010272	0.0104389	0.0385862	0.00168811	0.0010146	0.000390117	0.000359376	0.00106323	0.000292721	0	0.00211129	0	0	0	0	0	0	0	0	0	0	0	0.000892153	0.000438289	0.00300383	0.000464158	0.00033076	0.000182074	0.000877161	0.00626572	0.00120657	0.0170517	0.0166309
Bacteroidetes|Bacteroidia|Bacteroidales|Rikenellaceae|Alistipes|OTU2048	0.000326426	0.000691696	0.00112823	0.000457261	0.00573285	0.00111178	0.000315738	0.000900531	0.00101153	0.000239638	0.000231764	0	0	0	0.000325382	0.00045742	0.000200717	0.00112693	0.000553491	0.00341424	0.00141916	0.000838029	0.000359376	0	0.000536655	0	0.00147563	0.000357301	0	0.000629191	0	0	0	0	0	0	0	0	0.000929717	0.000547861	0.000840152	0.000814312	0.000887829	0.000554498	0.000767516	0.000578134	0.000959442	0.000246107	0.000367057
Bacteroidetes|Bacteroidia|Bacteroidales|Rikenellaceae|Alistipes|OTU2208	0.00237724	0.00103412	0.00244449	0.000722767	0.00214333	0.00394733	0.00115441	0.00131107	0	0.000906458	0.000624754	0.000618106	0	0.00144605	0.00180212	0.00193731	0.00039553	0.00560498	0.00559421	0.000623536	0.000436664	0.00588065	0.00918206	0.00140939	0.00162623	0.00073369	0.00283775	0.00112907	0	0	0	2.83e-05	0	0	0	0	0	0	0.00695879	0.00817409	0.00169181	0.0205044	0.0072506	0.00343458	0.00139798	0.00128127	0.00132287	0.00394274	0.00373401
Bacteroidetes|Bacteroidia|Bacteroidales|Rikenellaceae|Alistipes|OTU2223	0	0	0	0	0	0	0	0	0	0	0	0	0	0	0	0	0	0	0	0	0	0.00138708	0.00075469	0.00153302	0.00152865	0.00108123	0.0010897	0.00127199	0	0.000179769	0	0	0	0	0	0	0	0	0	0	0	0	0	0	0	0	0	0	0
Bacteroidetes|Bacteroidia|Bacteroidales|Rikenellaceae|Alistipes|OTU2388	0	0	0	0	0	0	0.000256537	0.000410536	0.000478179	0.000187543	0.000201534	0	0.000296912	0.000782045	0.000438015	0.000188349	0.00037782	0.000587189	0.000553491	0.000509475	0.00127789	0.00122815	0.00125782	0.00202754	0.00139856	0.00208522	0.00172535	0.00168646	0	0	0	0	0	0	0	0	0	0	0	0	0	0	0	0	0	0	0	0	0
Bacteroidetes|Bacteroidia|Bacteroidales|Rikenellaceae|Alistipes|OTU2584	0.000177406	0.000349272	0.000697306	0.000420385	0.000385651	8.16e-05	0.000187469	0	0	0	0	0	0	0	0.000125147	0	0.000159393	0.000717675	0.000108721	0	8.99e-05	0	0	0.000296714	0	0	0	0	0	0	0	0	0	0	0	0	0	0	0	0	0	0	0	0	0	0	0	0.000492215	0.000294552
Bacteroidetes|Bacteroidia|Bacteroidales|Rikenellaceae|Alistipes|OTU2974	0.000454158	0.000438302	0.000587618	0.000678516	0.000749053	0.000356994	0.00024667	0.000291348	0.000441396	0	0.000433297	0.000297166	0.000158353	0.000486934	0	0.000443966	0.000507695	0.000575326	0.000336048	0.000136874	0	0	0	0	0	0	0	0	0	0	0	0	0	0	0	0	0	0	0.000197213	0.000208187	0.000195652	9.77e-05	0	0	0.000402032	0.00047657	0.000247129	0.00105475	0.000702394
Bacteroidetes|Bacteroidia|Bacteroidales|Rikenellaceae|Alistipes|OTU2978	0	0	0	0	0	0	0.000108535	0.000331078	0.000349438	0.000291734	0.000191457	0	0	0.000560712	0.000362926	0.000430513	0	0	0	0	0	0.000606849	0.000916409	0.00096432	0.000813114	0.000772305	0.0011578	0.000786062	0	0	0	0	0	0	0	0	0	0	0.000478945	0.000953278	0.000897697	0.000659593	0.000748562	0.000562774	0.00108731	0.00125002	0.000799535	0	0
Bacteroidetes|Bacteroidia|Bacteroidales|Rikenellaceae|Alistipes|OTU3034	4.26e-05	0	0	0	0	0	0	0	0	0	0	0	0	0	0	0	0	0	0	0	0	0	0	0	0	0	0	0	0.000117952	0	0	0	0	0	0	0	0	0	0	0	0	0	0	0	0	0	0	0	5.44e-05
Bacteroidetes|Bacteroidia|Bacteroidales|Rikenellaceae|Alistipes|OTU3045	0	0	0	0	0	0	0.000818944	0.00165539	0.00160006	0.000937715	0.000654984	0.000511126	0.000544339	0.00175591	0.00157685	0.000793758	0.00125743	0.00209371	0.0034099	0.00133832	0.0015797	0.000187834	0.000341407	0	0.000390295	0.000559921	0	0.000457345	0	0	0	0	0	0	0	0	0	0	0.000225386	0.000438289	0.00054092	0.000333868	0.000226309	0.000355872	0.000447718	0.00077345	0.000203518	0	0
Bacteroidetes|Bacteroidia|Bacteroidales|Rikenellaceae|Alistipes|OTU3160	0	0	0	0	0	0	0	0	0	0	0	0	0	0	0	0	0	0	0	0	0	0	0	0	0	0	0	0	0	0	0	0	0	0	0	0	0	0	0	0	0	0	0	0	0	0	0	0	0
Bacteroidetes|Bacteroidia|Bacteroidales|Rikenellaceae|Alistipes|OTU706	0.00134828	0.00176006	0.00340035	0.00474224	0.000667473	0.0055793	0.00098668	0.00173485	0.000937966	0.00055221	0.00118905	0.000499239	0.000544339	0.0015936	0	0.000417059	0.00245583	0	0	0	0	0.00618408	0.00747502	0.00487105	0.00115462	0.000849536	0.00163454	0.000400177	0.000668397	0	0	0	0	0	0	0	0	0	0	0	0	0	0	0	0.00484266	0	0	0.00280261	0.00520224
Bacteroidetes|Bacteroidia|Bacteroidales|Rikenellaceae|Alistipes|OTU734	0	0	0	0	0	0	0	0	0	0	0	0	0	0	0	0	0	0	0	0	0	0	0	0	0.000390295	0.000675767	0	0.00055739	0	0	0	0	0	0	0	0	0	0	0	0	0	0	0	0	0	0	0	0	0
Bacteroidetes|Bacteroidia|Bacteroidales|Rikenellaceae|Alistipes|OTU79	0	0	6.27e-05	9.59e-05	6.67e-05	0	0	0	0	9.38e-05	0	0	0	0	0	0.000201803	0	0	0	0	0	0.000736888	0.00100625	0	0.000422819	0	0.00079457	0.000414469	0	0.000413468	0	0	0	0	0	0	0	0	0.000131475	0	0.000368286	0.00026058	0.000295943	0.000314491	0.00050254	0.00029688	0.00043611	0.000165746	0.0001722
Bacteroidetes|Bacteroidia|Bacteroidales|Rikenellaceae|Alistipes|OTU970	0.000212887	0.000664302	0.00211542	0.0020503	0.000274405	0.000183597	0	0	0	0	0	0	0	0	0	0	0	0.000314353	0.00110698	0	8.99e-05	0.0018061	0.000844534	0.00333803	0.000731803	0	0.00143023	0	0.000727373	0.000629191	3.5e-05	7.35e-05	0	0	6.01e-05	0	0	0	0.000713722	0.00429523	0.000679027	0.00111561	0.000626703	0.000579326	0.00105077	0.000304692	0.00175898	0.000246107	0.000285489
Bacteroidetes|Bacteroidia|Bacteroidales|Rikenellaceae|Alistipes|OTU983	9.23e-05	0	0	0	0	0	0	0	0	0	0	0	0	0	0	0.000417059	0	0	0	0.000106457	0.000186225	0.000317873	0	0	0	0	0	0	0	0	0	0	0	0	0	0	0	0	0	0	0	0.000358297	0.000348168	0.000835885	0	0.000304692	0.000348888	0	0
Bacteroidetes|Bacteroidia|Bacteroidales|Rikenellaceae|Rikenella|OTU821	0.00134119	0.00118479	0.00149647	0.00239693	0.0012237	0.00166257	0.00052294	0.000503238	0.000312655	0.000416762	0.000362761	0.000273393	0.000158353	0.000354134	0.000663279	0.000282524	0.00106852	0.00196323	0.0054163	0.000456246	0.000256861	0.000881376	0.000575002	0.000717059	0.000390295	0.000482691	0.00167995	0.000357301	0.000117952	0	0	0	0	0	0	0	0	0	0.000159648	0.000153401	0.000115089	0.00102603	0.000130563	0.000628983	0	7.81e-05	0	0.00179809	0.00186248
Bacteroidetes|Bacteroidia|Bacteroidales|Rikenellaceae|Rikenellaceae_RC9_gut_group|OTU2047	0.000198694	0.000280787	0.000485764	0.000184379	0.000318904	0.000254995	0	0	0	0	0	0	0	0.000118045	0	8.07e-05	0.000165296	0.00024911	0.000276745	0.000212915	0.000147695	0.000679093	0	0.00064288	0	0.000540614	0	0.000285841	0.000117952	0	0	0	0	0	0	0	0	0	0.000178431	0.000525947	0.00043734	0.000635164	0.001854	0.00346768	0.00273199	0.000429694	0.000639628	0.00048217	0.00057551
Bacteroidetes|Bacteroidia|Bacteroidales|Unassigned|Unassigned|OTU103	0.000851547	0.00040406	0.000203707	0.000154879	0.000838049	0.000652788	0.00221016	0.00107269	0.000735659	0.00197962	0.000876671	0.000332826	0.000435471	0.000737779	0.00290341	0.00119736	0	0	0	0	0	0.00501373	0.000377345	0.002077	0.00139856	0.0032823	0.00204318	0.00280124	0	0	0	0	0	0	0	0	0	0	0	0	0	0	0	0	0	0	0	0	0
Bacteroidetes|Bacteroidia|Bacteroidales|Unassigned|Unassigned|OTU1099	0	0	0	0	0	0	0.00462753	0.00176133	0.00137936	0.00400092	0.00184403	0.000879612	0.00129652	0.00177067	0.00628238	0.00297323	0	0	0	0	0	0.0112267	0.000952347	0.00561284	0.00341508	0.00855328	0.00463121	0.00674585	0	0	0	0	0	0	0	0	0	0	0	0	0	0	0	0	0	0	0	0	0
Bacteroidetes|Bacteroidia|Bacteroidales|Unassigned|Unassigned|OTU136	0	0	0	0	0	0	0	0	0	0	0	0	0	0	0	0	0	0	0	0	0	0	0	0	0	0	0	0	0.00674294	0.00307405	0	0	5.69e-05	0	6.01e-05	0	0	0	0	0	0	0	0	0	0	0	0	0	0
Bacteroidetes|Bacteroidia|Bacteroidales|Unassigned|Unassigned|OTU1392	0	0	0	0	0	0	0	0	0	0	0	0	0	0	0	0	0	0	0	0	0	0	0	0	0	0	0	0	0.033813	0.0291765	0.000740345	0.000859053	0.00108125	0	0.00150226	0.00194922	0	0.000990103	0	0	0	0	0	0	0	0	0	0	0
Bacteroidetes|Bacteroidia|Bacteroidales|Unassigned|Unassigned|OTU1741	0	0	0	0	0	0	0	0	0	0	0	0	0	0	0	0	0	0	0	0	0	0.0102731	0	0.00388201	0.00315488	0.00671905	0.00313287	0.00585974	0	0	0	0	0	0	0	0	0	0	0	0	0	0	0	0	0	0	0	0	0
Bacteroidetes|Bacteroidia|Bacteroidales|Unassigned|Unassigned|OTU2195	0	0	0	0	0	0	0.00253577	0.000966747	0.000643702	0.00192753	0.000765828	0.00028528	0.000494854	0.000988623	0.00295347	0.0013319	0	0	0	0	0	0.00134374	0	0	0.000487868	0.0010233	0	0.00102903	0	0	0	0	0	0	0	0	0	0	0	0	0	0	0	0	0	0	0	0	0
Bacteroidetes|Bacteroidia|Bacteroidales|Unassigned|Unassigned|OTU2277	0	0	0	0	0	0	0	0	0	0	0	0	0	0	0	0	0	0	0	0	0	0.0212108	0.0143032	0.0195584	0.0182625	0.018014	0.0192513	0.021824	0	0	0	0	0	0	0	0	0	0	0	0	0	0	0	0	0	0	0	0	0
Bacteroidetes|Bacteroidia|Bacteroidales|Unassigned|Unassigned|OTU2539	0	0	0	0	0	0	0.00854465	0.00275457	0.00320012	0.00709538	0.00330515	0.00136696	0.00218725	0.00382169	0.0118514	0.00624243	0	0	0	0	0	0.0218466	0.00131172	0.0101377	0.00777337	0.0159095	0.00755976	0.0138633	0	0	0	0	0	0	0	0	0	0	0	0	0	0	0	0	0	0	0	0	0
Bacteroidetes|Bacteroidia|Bacteroidales|Unassigned|Unassigned|OTU752	0	0	0	0	0	0	0.00112481	0.000397293	0.000404613	0.000791848	0.000342607	0.000166413	0.000287015	0.000368889	0.00123896	0.000551594	0	0	0	0	0	0.00482589	0.000287501	0.00202754	0.00139856	0.00306991	0.00179346	0.00284412	0	0	0	0	0	0	0	0	0	0	0	0	0	0	0	0	0	0	0	0	0
Bacteroidetes|Bacteroidia|Bacteroidales|Unassigned|Unassigned|OTU949	0	0	0	0	0	0	0	0	0	0	0	0	0	0	0	0	0	0	0	0	0	0.00203728	0.000287501	0.000914868	0.000813114	0.00139015	0.00104429	0.00102903	0	0	0	0	0	0	0	0	0	0	0	0	0	0	0	0	0	0	0	0	0
Bacteroidetes|Bacteroidia|Bacteroidales|Unassigned|Unassigned|OTU988	0	0	0	0	0	0	0	0	0	0	0	0	0	0	0	0	0	0	0	0	0	0	0	0	0	0	0	0	0.00340096	0.00537509	4.38e-05	1.7e-05	2.44e-05	1.56e-05	4.67e-05	2.87e-05	1.6e-05	4e-05	0	0	0	0	0	0	0	0	0	0	0
Bacteroidetes|Unassigned|Unassigned|Unassigned|Unassigned|OTU797	0.00104315	0.000712241	0.000626792	0.00123165	0.00159452	0.00100978	0.000197336	0.000410536	0.000349438	0.000375086	0.000322454	0	0.000217736	0.000324623	0.000625735	0.000847572	0.000283365	0.000865955	0.00044477	0	0	0.00280306	0.00127578	0.00163193	0.00247187	0.000521306	0.00136212	0.000743186	0	0	0	0	0	0	0	0	0	0	0.00131475	0.000525947	0.00101279	0.000765454	0.0022718	0.000521394	0.00561931	0.00774231	0.0111208	0.000622803	0.00169028
Bacteroidetes|Unassigned|Unassigned|Unassigned|Unassigned|OTU96	0.000149021	0.000486241	0.000305561	0.000110628	0.000252156	0.000367193	0	0	0	6.25e-05	7.05e-05	0	0	0	7.51e-05	0.000201803	0.000277461	0	4.94e-05	0	2.57e-05	0.000346771	0	0.000247262	0.000276459	0	0.000408636	7.15e-05	0.00015727	0.000269653	0	0	0	0	0	0	0	0	0	0	4.6e-05	0.000236151	0.000374281	0.000852437	0	7.81e-05	8.72e-05	0	0.000149542
CyanoMelainaGastranaerophilales|Unassigned|Unassigned|OTU1136	0.000134828	6.85e-05	0	0.000169629	0.00218783	0.000326394	0	0	0	0	0	0	0	0	0	0	0.000253848	0.000136418	0	0	0	0	0.00161719	0.000989046	0.000748065	0.000308922	0	0	0	0	0	0	0	0	0	0	0	0	0	0	0	0	0	0	0	0	0	5.02e-05	0.0001722
CyanoMelainaGastranaerophilales|Unassigned|Unassigned|OTU1642	0	0	0	0	0	0	0	0	0	0	0	0	0	0	0	0	0	0	0	0	0	0.00108366	0.000341407	0	0	0	0.000295126	0.000528806	0.000275222	0.000251676	0	0	0	0	0	0	0	0	0	0	0	0	0.0010358	0	0	0	0	0	0
CyanoMelainaGastranaerophilales|Unassigned|Unassigned|OTU1695	0	0	0	0	0	0	0	0	0	0	0	0	0	0	0	0	0.000401433	0.000533808	0.000642445	0.000676765	0.0208764	0.0195781	0.00122188	0.00163193	0.00154492	0.000772305	0.00127131	0.000886107	0	0	0	0	0	0	0	0	0	0	0.00440442	0.000558818	0.000448849	0.00120518	0.00303777	0.00193661	0.000557363	0.00264067	0.0026312	0	0
CyanoMelainaGastranaerophilales|Unassigned|Unassigned|OTU2198	0.000659949	0.00416387	0.000266387	0.000309757	0.000563644	0.00208076	0.000305871	0.00021189	0.00209663	0.000604305	0.000473604	0.000439806	0.000108868	0.000413156	0.000250294	0.00298668	0.00303436	0.0015777	0.00300467	0.00109499	0.00132926	0	0.000323439	0	0.0011221	0.000501998	0.000885378	0.00212951	0.0010026	0.000898844	0	0	0	0	0	0	0	1.78e-05	0.000441381	0	0	0	0	0	0	0.000281254	0.000363425	0.0010899	0.00948911
CyanoMelainaGastranaerophilales|Unassigned|Unassigned|OTU2267	0.000141924	0.000164363	0.000188038	0.000221255	0.000155744	0.000214196	0	0	0.000717268	0	0	4.75e-05	0	0	0	0	0.000183006	0.000225386	0.000365699	0.00157405	0.000937544	0.000202283	0	0	0	0	0	0	0	0	0	0	0	0	0	0	0	0	0	0	0	0	0	0	0	0	0	8.04e-05	5.44e-05
CyanoMelainaGastranaerophilales|Unassigned|Unassigned|OTU2592	0	0	0	0	0	0	0	0	0	0	0	0	0	0	0	0	0	0	0	0	8.35e-05	0	0	0	0	0	0	0	0	0	0	0	0	0	0	0	0	0	0	0	0	0	0	0	9.14e-05	0	0	0	0
CyanoMelainaGastranaerophilales|Unassigned|Unassigned|OTU2696	0	0	0	0	0	0	0	0	0	0	0	0	0	0	0	0	0	0	0	0	0	0.000216732	0.000251563	0	0	0	0	0.00014292	0	0	0	0	0	0	0	0	0	0	0.00069494	0	0.000264706	0.000105861	0	0.000132417	0.000118782	0.00209378	0.0010612	0	0
CyanoMelainaGastranaerophilales|Unassigned|Unassigned|OTU2803	0.00120636	0.00478023	0.000728646	0.00126115	0.00912954	0.00053039	0.000226936	0.000622426	0.00662093	0.000520953	0.000322454	0.000677539	0.000247427	0.000295111	0.000488073	0.00161442	0.00265064	0.00636418	0.00534712	0.00431913	0.00558674	0.00287531	0.00159922	0.00717059	0.0121317	0.00285753	0.00379123	0.00465921	0.0118935	0.0214644	0.000262844	0.000293887	0.000329254	0.000265581	0.000267069	0.000252252	0.000300665	0.000195357	0.00119267	0	0	0	0.000443914	0	0	0.000203128	0.00141009	0.000833752	0.000756772
CyanoMelainaGastranaerophilales|Unassigned|Unassigned|OTU2945	0	0	0	0	0	0	0	0	0	0	0	0	0	0	0	0	0	0	0	0	0	0	0	0	0	0	0	0	0	0	0	0	0	0	0	0	0	0	0	0	0	0.000285009	0.0018627	0.000521394	0	0	0	0	0
CyanoMelainaGastranaerophilales|Unassigned|Unassigned|OTU353	0	2.74e-05	0	0	0	0.000152997	0	0	0	0	0	0	0	0	0	0	0.000430951	0.000124555	0.000217443	0.0042659	0.000295391	0.000274527	0	0	0	0	0	0	0	0	0	0	0	0	0	0	0	0	0.000385034	0.000109572	8.06e-05	0.000146576	0.000278535	0.000107589	0.00188224	0.00142971	0.00327082	9.54e-05	9.97e-05
CyanoMelainaGastranaerophilales|Unassigned|Unassigned|OTU447	0	0	0	0	0	0	0	0	0	0	0	0	0	0	0	0	0	0	0	0	0	0	0	0	0	0	0	0	0	0	0	0	0	0	0	0	0	0	0.000939108	0.000164358	0.000184143	0	0.00100969	0	0.000931983	0.00029688	0.000654165	0	0
CyanoMelainaGastranaerophilales|Unassigned|Unassigned|OTU883	0	0	0	0	0	0	0	0	0	0	0	0	0	0	0	0	0	0	0	9.12e-05	0	0	0	0	0	0	0	0	0	0	0	0	0	0	0	0	0	0	0.000178431	6.57e-05	0	0	0.00225439	0.000355872	0.000292387	0.000203128	0.000101759	0	0
Deferribacteres|Deferribacteres|Deferribacterales|Deferribacteraceae|Mucispirillum|OTU366	7.81e-05	0.000554726	0.000697306	0.00176267	0.00132011	0.00236636	0.000444006	0.000145674	0.000901183	0.000312572	0.00012092	0.000427919	0.000227633	0	0.000400471	0	0.000472275	0.00182088	0.000850004	0.00268425	0.00403272	4.33e-05	0	0	0.000195147	7.72e-05	0.00011351	0	0	0	0	0	0	0	0	0	0	0	0.00927839	0.000471161	0.000264706	0.000439729	0.000200197	0.000860713	0.00402032	0.000460945	0.00274749	0.000823707	0.000181263
Firmicutes|Bacilli|Lactobacillales|Enterococcaceae|Enterococcus|OTU1055	0	0	0	0	0	0	0	0	0	0	0	0	0	0	0	0	0	0	0	0	0	0	0	0	0	0	0	0	0.000982936	0.000719075	0.000122661	0.00013564	0.000264216	0.000296826	0.000227009	0.000126126	0.00014031	7.99e-05	0	0	0	0	0	0	0	0	0	0	0
Firmicutes|Bacilli|Lactobacillales|Enterococcaceae|Enterococcus|OTU1878	4.97e-05	0	7.83e-05	0	0	0	0	0.000304591	0	0.000520953	0	0	7.92e-05	0.000206578	0	0	0.00217246	0.000142349	0.000227327	0.000197707	0.000109166	0.00070799	0.00179688	0.000618154	0.000178885	0.000830228	0.000408636	0.000271549	0.000963278	0.000557283	9.64e-05	0.000141292	0.000252021	0.00019528	0	8.6e-05	0.000164364	0	0.000366252	0.000175316	0.000126598	0.000472301	0.000365577	0	0.000931983	0.000453132	0.000625091	0	0
Firmicutes|Bacilli|Lactobacillales|Lactobacillaceae|Lactobacillus|OTU1070	0.00493188	0.0163473	0.00338468	0.00217568	0.00674889	0.00617089	0.0273705	0.0228708	0.00702555	0.0202859	0.0352986	0.0149059	0.0430424	0.00402827	0.00481816	0.0234629	0.00530128	0.00120403	0.00185815	0.000555099	0.00113019	0	0	0	0	0	0	0	0	0	0	0	0	0	0	0	0	0	0	0	0	0	0	0	0	0	0	0	0
Firmicutes|Bacilli|Lactobacillales|Lactobacillaceae|Lactobacillus|OTU1349	0.000965087	0.000931392	0.0163123	0.0167121	0.00139428	0.00116278	0	0	0	0	0	0	0	0	0	0	0.000371916	0.0015777	0.000474421	0.00460048	0.00025044	0.00507152	0.020736	0.00890142	0.00201652	0.00449868	0.00165724	0.00686018	0.0134662	0.0135546	0.000727203	0.0013564	0.000365837	0.00143336	0.0007745	0.000521702	0.000729614	0.000297475	0	0	0	0	0	0	0	0	0	0.00137117	0.00114196
Firmicutes|Bacilli|Lactobacillales|Lactobacillaceae|Lactobacillus|OTU155	0.0100766	0.0114369	0.11283	0.101578	0.0205952	0.0433186	0.0317612	0.0183814	0.0129292	0.010169	0.00870625	0.00435051	0.0182403	0.0744124	0.0425875	0.0289116	0.0157858	0.00206406	0.00160117	0.0133832	0.00105313	0.0289987	0.0959894	0.0383255	0.0111722	0.0128975	0.00880837	0.0193228	0.0250649	0.0218958	0.00219037	0.00336839	0.000625988	0.00218714	0.00103489	0.000682226	0.00163963	0.00059495	0.000760678	0.000865621	0.000632992	0.000920173	0.000461323	0.000786229	0.000922846	0.000593759	0.000901294	0.00642893	0.0131506
Firmicutes|Bacilli|Lactobacillales|Lactobacillaceae|Lactobacillus|OTU1591	0	0	0	0	0	0	0.000799211	0.00094026	0.000441396	0.000500115	0.00146112	0.000606219	0.00123713	0.000177067	0.0004255	0.000928293	0	0	0	0	0	0	0	0	0	0	0	0	0	0	0	0	0	0	0	0	0	0	0	0	0	0	0	0	0	0	0	0	0
Firmicutes|Bacilli|Lactobacillales|Lactobacillaceae|Lactobacillus|OTU1843	0.116712	0.413175	0.0711958	0.0338078	0.137373	0.133424	0.310054	0.263061	0.0686922	0.246786	0.45068	0.186371	0.498327	0.0438241	0.0576427	0.255415	0.232365	0.0399585	0.0736143	0.0184247	0.04235	0.0035255	0.0114461	0.00361002	0.00391921	0.00181492	0.011578	0.00337292	0.00273256	0.00212127	9.64e-05	0.00010173	0.000182919	0.000164036	0.000881328	0.000223587	0.00017639	0.000102118	0.078115	0.0127104	0.0207966	0.00518717	0.00653686	0.00406356	0.027457	0.00802356	0.0157581	0.0817931	0.180592
Firmicutes|Bacilli|Lactobacillales|Lactobacillaceae|Lactobacillus|OTU1939	0	0	0	0	0	0	0.000897879	0.000834316	0.000551744	0.000677239	0.00106813	0.000499239	0.00116785	0.000295111	0.000225265	0.000672676	0	0	0	0	0	0	0	0	0	0	0	0	0	0	0	0	0	0	0	0	0	0	0	0	0	0	0	0	0	0	0	0	0
Firmicutes|Bacilli|Lactobacillales|Lactobacillaceae|Lactobacillus|OTU1942	0	0	0	0	0	0	0.00903799	0.00659507	0.0021702	0.00665778	0.0105704	0.00512315	0.0123021	0.00154933	0.00190223	0.00739944	0	0	0	0	0	0	0	0	0	0	0	0	0	0	0	0	0	0	0	0	0	0	0	0	0	0	0	0	0	0	0	0	0
Firmicutes|Bacilli|Lactobacillales|Lactobacillaceae|Lactobacillus|OTU2148	0	0	0	0	0	0	0.00100641	0.000847559	0.000147132	0.000729334	0.00109836	0.000725086	0.00127672	0.000162311	0.000250294	0.000807211	0	0	0	0	0	0	0	0	0	0	0	0	0	0	0	0	0	0	0	0	0	0	0	0	0	0	0	0	0	0	0	0	0
Firmicutes|Bacilli|Lactobacillales|Lactobacillaceae|Lactobacillus|OTU2248	0	0	0	0	0	0	0.0125999	0.0103561	0.0045243	0.0103878	0.0177551	0.00876046	0.0199525	0.00236089	0.00336646	0.0101709	0	0	0	0	0	0	0	0	0	0	0	0	0	0	0	0	0	0	0	0	0	0	0	0	0	0	0	0	0	0	0	0	0
Firmicutes|Bacilli|Lactobacillales|Lactobacillaceae|Lactobacillus|OTU2355	0.000525121	0.000458848	0.00304778	0.00280994	0.000563644	0.000917983	0.000917612	0.00129782	0	0.00101065	0.000775905	0.000475466	0.000682898	0.00219858	0.000575676	0.00108974	0.00433312	0.00106168	0.00331106	0.000509475	0.000571517	0	0	0	0	0	0	0	0	0	0	0	0	0	0	0	0	0	0.000272341	0	0	0	0	0	0	0	0	0.000853842	0.00570978
Firmicutes|Bacilli|Lactobacillales|Lactobacillaceae|Lactobacillus|OTU2362	0.00228498	0.00192442	0.0078349	0.00727192	0.00227682	0.00364133	0.0113567	0.00569453	0.00485535	0.00299027	0.00362761	0.00247242	0.00665083	0.0103289	0.00505594	0.00454729	0.00286316	0.00106168	0	0.00281352	0	0.00618408	0.00860706	0.00373365	0.00141482	0.00119707	0.00195237	0.00170075	0.00273256	0.00260665	0.000385505	0.000632987	0.000138205	0.000316354	0.000267069	0.000160524	0.000228505	0	0	0	0	0	0	0	0	0	0	0.0033099	0.00551492
Firmicutes|Bacilli|Lactobacillales|Lactobacillaceae|Lactobacillus|OTU2516	0	0	0	0	0	0	0.0118994	0.00143026	0.00340242	0.000406343	0.00139058	0.000879612	0.000831354	0.00658099	0.00332891	0.00162788	0	0	0	0	0	0	0	0	0	0	0	0	0	0	0	0	0	0	0	0	0	0	0	0	0	0	0	0	0	0	0	0	0
Firmicutes|Bacilli|Lactobacillales|Lactobacillaceae|Lactobacillus|OTU2586	0	0	0	0	0	0	0.0025555	0.00266186	0.00110349	0.0026256	0.00386945	0.00236544	0.00447348	0.000885334	0.00115135	0.00246199	0	0	0	0	0	0	0	0	0	0	0	0	0	0	0	0	0	0	0	0	0	0	0	0	0	0	0	0	0	0	0	0	0
Firmicutes|Bacilli|Lactobacillales|Lactobacillaceae|Lactobacillus|OTU3053	0	0	0	0	0	0	0.000878145	0.000821072	0.000275872	0.000875201	0.0016425	0.000368486	0.0016726	0.000250845	0.000237779	0.000793758	0	0	0	0	0	0	0	0	0	0	0	0	0	0	0	0	0	0	0	0	0	0	0	0	0	0	0	0	0	0	0	0	0
Firmicutes|Bacilli|Lactobacillales|Lactobacillaceae|Lactobacillus|OTU547	0.0110914	0.00945774	0.046696	0.0439634	0.0115769	0.0181455	0.0544845	0.0371866	0.0212973	0.0196087	0.021423	0.0147989	0.0345606	0.0473654	0.0314369	0.0304453	0.0367075	0.00994069	0.0220507	0.0144098	0.00539409	0.0295767	0.0586142	0.0169621	0.00652117	0.00992412	0.00980726	0.010862	0.0149013	0.0126198	0.00148507	0.00284844	0.000548756	0.00147241	0.00133534	0.000768221	0.0010864	0.000386274	0.00165283	0.000613604	0.000874679	0.000789883	0.000382985	0.000637259	0.000868024	0.000523446	0.00114842	0.020673	0.0632471
Firmicutes|Bacilli|Lactobacillales|Lactobacillaceae|Lactobacillus|OTU552	0	0	0	0	0	0	0	0	0	0	0	0	0	0	0	0	0	0	0	0	0	0	0	0	0	0	0	0	0.00135645	0.000934798	0	0	0	0	0	0	0	0	0	0	0	0	0	0	0	0	0	0	0
Firmicutes|Bacilli|Lactobacillales|Lactobacillaceae|Lactobacillus|OTU630	0	0	0	0	0	0	0	0	0	0	0	0	0	0	0	0	0	0	0	0	0	0.000462361	0.00210235	0	0	0	0.00258803	0.000714602	0	0	0	0	0	0	0	0	0	0	0	0	0	0	0	0	0	0	0	0	0
Firmicutes|Bacilli|Lactobacillales|Lactobacillaceae|Lactobacillus|OTU877	0	0	0	0	0	0	0.00189442	0.0017216	0.00101153	0.00167747	0.00260986	0.000998479	0.00288005	0.00050169	0.000488073	0.00164133	0	0	0	0	0	0	0	0	0	0	0	0	0	0	0	0	0	0	0	0	0	0	0	0	0	0	0	0	0	0	0	0	0
Firmicutes|Bacilli|Lactobacillales|Lactobacillaceae|Lactobacillus|OTU931	0	0	0.00191955	0.000907147	0	0	0	0	0	0	0	0	0	0.000855823	0.000976147	0	0	0	0	0	0	0.000679093	0.00508517	0.000914868	0	0.000772305	0	0.000928983	0.000747032	0	0	0	0	0	0	0	0	0	0	0	0	0	0	0	0	0	0	0	0.000516599
Firmicutes|Bacilli|Lactobacillales|Streptococcaceae|Lactococcus|OTU2373	0	0	0	0	0	0	0	0	0	0	0	0	0	0	0	0	0	0	0	0	0	0	0	0.00197809	9.76e-05	0	0.000249722	0	0	0	0	0	0	0	0	0	0	0	0	0	0	0.00109932	0	0	0	0	0	0	0
Firmicutes|Clostridia|Clostridiales|Christensenellaceae|Catabacter|OTU2913	0	4.11e-05	3.13e-05	0	2.97e-05	8.16e-05	0	0	0	0	0	0	0	0	0	0	0	0	0	0	0	0	0	0	0	0	0	0	0	0	0	0	0	0	0	0	0	0	0	0	0	0.00026058	0.000130563	0.000140694	0	0	0	5.52e-05	2.72e-05
Firmicutes|Clostridia|Clostridiales|Clostridiaceae_1|Candidatus_Arthromitus|OTU1929	6.39e-05	3.42e-05	0.000282057	7.38e-05	0	0.000203996	0	0	0	0	0	0	7.92e-05	0	0	0	0.000625764	8.9e-05	0	0.000174894	0	0	0.00014375	0	0	0	0	0	0	0	0	0	0	0	0	0	0	0	0.000234777	0.000109572	0.000345268	0.000236151	0.000191493	3.31e-05	0.000319798	0.000132815	4.36e-05	7.53e-05	0.000249236
Firmicutes|Clostridia|Clostridiales|Clostridiaceae_1|Clostridium_sensu_stricto_1|OTU1375	0	0	0	0	0	0	0	0	0	0	0	0	0	0	0	0	0	0	0	0	0	0	0	0	0	0	0	0	0	0	0	0	0	0	0	0	0	0	0	7.67e-05	0.000161125	0.000871314	0.000879125	0.00158073	9.14e-05	5.47e-05	0.000130833	0	0
Firmicutes|Clostridia|Clostridiales|Clostridiales_vadinBB60_group|Unassigned|OTU105	0	8.9e-05	0.000125358	0	0.000140911	0.000479391	0	0.000251619	0	0	0	0	0	0	0	0	0	0	0	0	0	0	0	0	0	0	0	0	0	0	0	0	0	0	0	0	0	0	0.000986064	0.000241059	0	0	0	9.93e-05	0.000648734	0.000203128	0.0010612	0.000266198	0.0014637
Firmicutes|Clostridia|Clostridiales|Clostridiales_vadinBB60_group|Unassigned|OTU765	0	0.000369817	0	9.59e-05	0	0.000203996	0	0	0	0	0	0	0	0	0	0	0.000165296	0	0.000425002	0.00012927	0	0	0	0.00064288	0	0.000656459	0	0	0	0	0	0	0	0	0	0	0	0	0.000112693	6.57e-05	0	0.000627021	0.000243718	0.000182074	0.000420306	0.000125002	0.00058148	0.000381718	0.0001722
Firmicutes|Clostridia|Clostridiales|Family_XIII|Family_XIII_UCG_001|OTU682	8.52e-05	0.000308181	0.000250717	0.00019913	0.000200242	0.000244796	0	0.000119188	0	0	0	0	0.000108868	0.000162311	0.000175206	0	9.45e-05	9.49e-05	0.000207559	9.12e-05	0	0	0	0	0	0	0	0	0	0	0	0	0	0	0	0	0	0	0.00043199	0	0.000138107	8.96e-05	0	0.000115865	0.000210153	0.000218753	0.00029074	0.000642893	0
Firmicutes|Clostridia|Clostridiales|Lachnospiraceae|_Eubacterium__oxidoreducens_group|OTU1050	0	0	0	0	0	0	0.00130242	0.000516481	0.000570136	0.000979391	0.000403067	0.000618106	0.000435471	0.000442667	0.000588191	0.00129154	0	0	0	0	0	0	0	0.000395619	0	0	0.000817272	0.000428761	0	0	0	0	0	0	0	0	0	0	0	0	0	0	0	0	0	0	0	0	0
Firmicutes|Clostridia|Clostridiales|Lachnospiraceae|_Ruminococcus__gauvreauii_group|OTU1182	0	0	0	0	0	0	0	0	0	0	0	0	0	0	0	0	0	0	0	0	0	0	0	0	0	0	0	0	0	0	0	0	0	0	0	0	0	0	0	0	0	0	0	0	0	0	0	0	0
Firmicutes|Clostridia|Clostridiales|Lachnospiraceae|Blautia|OTU1153	0.000219983	0.000212303	0.000321231	0.0012464	0.000467231	0	0	0	0	0	9.07e-05	0	0	0	0.000162691	0	0.000200717	0.000344009	0.000336048	0.000349789	0.000141274	0	0.000287501	0.000395619	0	0	0	0	0	0	0	0	0	0	0	0	0	0	0.000356861	8.77e-05	0.000805626	0.000179149	0.000130563	0.000157246	0.000146193	0.00119533	0.0013374	0.00108488	0.000194858
Firmicutes|Clostridia|Clostridiales|Lachnospiraceae|Blautia|OTU1310	0.00121345	0.000924544	0.000548443	0.000877646	0.00110504	0.000448792	0.000749877	0.000622426	0.00198628	0.000781429	0	0.000487353	0.00103919	0.00050169	0.00106375	0.000484327	0.0012102	0.00766311	0.00179885	0.00506433	0.00306949	0	0.000467189	0	0.000227672	0	0	0	0	0	0	0	0	0	0	0	0	0	0.00120206	0.0018189	0.000506393	0.00268723	0.00184529	0.00424563	0.00106904	0.000539071	0.00351795	0.0072225	0.00040331
Firmicutes|Clostridia|Clostridiales|Lachnospiraceae|Blautia|OTU2348	0	0	0	0	0	0	0	0	0	0	0	0	0	0	0	0	0	0	0	0	0	0	0	0	0	0	0	0	0.000235905	0	6.13e-05	3.39e-05	0	0	0.000267069	5.73e-05	0	0.000319675	0	0	0	0	0	0	0	0	0	0	0
Firmicutes|Clostridia|Clostridiales|Lachnospiraceae|Blautia|OTU2492	0	0.000513635	0	0.000191755	0	0	0	0	0	0.000177124	0	0	0	0	0	0	0.00286907	0.000225386	0.00143315	0.000364997	0.000237597	0.000375668	0.000413283	0.00195337	0.000991999	0	0.000295126	0.000471637	0.000530786	0.000269653	0	0	0	0	0	0	0	0	0	0	0	0	0	0	0	0	0	0.00038674	0.00101054
Firmicutes|Clostridia|Clostridiales|Lachnospiraceae|Blautia|OTU2667	0	0	0	0	0	0	0	0	0	0	0	0	0	0	0	0	0	0	0	0	0	0	0	0	0	0	0	0	0	0	0	0	0	0	0	0	0	0	0	0	0	0	0	0	0	0	0	0	0
Firmicutes|Clostridia|Clostridiales|Lachnospiraceae|Incertae_Sedis|OTU2449	0	0	0	0	0	0	0.000128268	0	0	0	0.000221687	0	0.000108868	0	0	0	0.000106262	0.000172005	6.92e-05	0	0	0.000317873	0	0.0010385	0	0	0	0	0	0	0	0	0	0	0	0	0	0	0.000920326	0	0	0	0	0.000124141	0.000630459	0.000335943	0	0.000497238	8.61e-05
Firmicutes|Clostridia|Clostridiales|Lachnospiraceae|Incertae_Sedis|OTU710	0.000191598	0.000116424	0.000180203	0.00207242	0.000140911	0.000142797	0	0	0	0	0.000130997	0	0	0	0	0	0.000489985	0	3.95e-05	0	4.5e-05	0.000202283	0.000161719	0.000469797	0.000276459	9.65e-05	0.000181616	0.00137204	0	0	0	0	0	0	0	0	0	0	0	0	0	0	6.96e-05	0	0	0	0	0.000215972	0.000135947
Firmicutes|Clostridia|Clostridiales|Lachnospiraceae|Incertae_Sedis|OTU863	0	0	0	0	0	0	0	0	0	0	0	0	0	0	0	0	0	0	0	0	0	0	0	0	0	0	0	0	0	0	0	0	0	0	0	0	0	0	0.00026295	0.00116147	0	0.00216607	0.000226309	0.00127452	0.00028325	0.000351568	0.000363425	0	0
Firmicutes|Clostridia|Clostridiales|Lachnospiraceae|Incertae_Sedis|OTU893	0	0	0	0	0	0	0.000414406	0	0	0	0	0	0	0	0	0	0	0	0	0	0	0	0.000341407	0	0	0	0.000431338	0.0010862	0	0.000629191	0	0	0	0	0	0	0	0	5.63e-05	3.29e-05	2.3e-05	1.63e-05	0.000200197	0.000289663	8.22e-05	0.000156252	0.00029074	0	0
Firmicutes|Clostridia|Clostridiales|Lachnospiraceae|Incertae_Sedis|OTU955	0	0	0	0	0	0	0	0	0	0	0	0	0	0	0	0	0.000271558	0.000172005	0	0	0	0	0	0	0	0	0	0	0.000235905	0.000503353	0	2.26e-05	0	0	0	0	0	0	0.000253559	0	0.000184143	0	0.000739857	0.00101796	0.00028325	0.000484383	0.00129379	0	0
Firmicutes|Clostridia|Clostridiales|Lachnospiraceae|Lachnoclostridium|OTU1189	0.000184502	0	0.000172368	0.00103253	0	0	0	0	0	0	0	0	0	0	0	0	0.0001712	0.00044484	9.88e-05	0.000106457	0.000122009	0.00047681	0.000287501	0.000840689	0.000536655	0	0.00317828	0.000443053	0	0	0	0	0	0	0	0	0	0	0	0	0	8.14e-05	0	0	0	0	0	0.000180814	0
Firmicutes|Clostridia|Clostridiales|Lachnospiraceae|Lachnoclostridium|OTU1221	0	0	0	0	0	0	0	0	0	0	0	0	0	0	0	0	0	0	0	0	0	0	0	0	0	0	0	0	0	0	0	0	0	0	0	0	0	0	0	0	0	0	0	0	0	0	0	0	0
Firmicutes|Clostridia|Clostridiales|Lachnospiraceae|Lachnoclostridium|OTU1279	0	0	0	0	0	0	0	0	0	0	0	0	0	0	0	0	0	0	0	0	0	0	0	0	0	0	0	0	0	0	0	0	0	0	0	0	0	0	0	0	0	0	0	0	0	0	0	0	0
Firmicutes|Clostridia|Clostridiales|Lachnospiraceae|Lachnoclostridium|OTU2247	0	0	0	0	0	0	0	0	0	0	0	0	0	0	0	0	0.000123972	0.000166074	0.000365699	0.000304164	0.000147695	0.000982517	0.00431251	0.000494523	0.000617967	0.000675767	0.000703762	0.000943275	0	0	0	0	0	0	0	0	0	0	0.000309906	0	0.000161125	0.00108303	0.00150583	0.00106762	0.000155331	0.0010547	0.000377962	0	0
Firmicutes|Clostridia|Clostridiales|Lachnospiraceae|Lachnoclostridium|OTU2478	0	0	0	0	0	0	0	0	0	0	0	0	0	0	0	0	0	0	0	0	0	0	0	0	0	0	0	0	0	0	0	0	0	0	0	0	0	0	0	0	0	0	0	0	0	0	0	0	0
Firmicutes|Clostridia|Clostridiales|Lachnospiraceae|Lachnoclostridium|OTU2698	0.000617372	0.00040406	0.00162182	0.00230843	0.00149811	0.00126478	0.000601875	0	0.00104831	0.000645981	0.000503834	0.000713199	0.000950119	0.001328	0.000976147	0.000282524	0.000442757	0.000510083	0.000899423	0.00109499	0.000565095	0	0.00075469	0.00249734	0	0.00106192	0.00245181	0.00062885	0	0.000341561	0	0	0	0	0	0	0	0	0.000291124	0.000799877	0.000494884	0.000578162	0	0.000289663	0	0.000718761	0	0.00225013	0.000552852
Firmicutes|Clostridia|Clostridiales|Lachnospiraceae|Lachnoclostridium|OTU2856	0.000915413	0.00104782	0.00184904	0.00379084	0.000682305	0.00101998	0.000345338	0.000278105	0	0.000416762	0.00027207	0.000713199	0.000613618	0.000590223	0.000475559	0.000403606	0.00112755	0.000860024	0.000741283	0.000547495	0.000462351	0.000563502	0.000808596	0.000815963	0.00152865	0.00104261	0.0011124	0.000828939	0	0	0	0	0	0	0	0	0	0	0.0013711	0.000405417	0.000897697	0.000244294	0	0.000331044	0.000484266	0.00062501	0.000944905	0.00191863	0.000507536
Firmicutes|Clostridia|Clostridiales|Lachnospiraceae|Lachnoclostridium|OTU394	0.000347715	0.000260242	0.00043092	0.000862895	0.000415316	0.00273355	0.000157869	0.000198647	0.000717268	0.000562629	0.00018138	0.00032094	0.000197941	0.000191822	0.000412985	0.000147989	0.00022433	0.000308422	0.000612794	0.000448642	0.000134852	0.000505707	0.000467189	0.00064288	0.000520393	0.000289614	0.000930782	0.000385885	0	0.000305607	0	0	0	0	0	0	0	0	0.00111754	0.000284888	0.000840152	0.000171006	0	0.000182074	0.00034721	0.000703136	0.00255851	0.00175289	0.000271894
Firmicutes|Clostridia|Clostridiales|Lachnospiraceae|Lachnoclostridium|OTU400	0	0.000465696	0.000282057	0	0.000207658	0	0	0	0	0	0	0	0	0	0	0	0.000301075	0.000557533	0.000405234	0.00168811	0.000680683	0	0	0	0	0	0	0	0.000353857	0.000125838	0	0	0	0	0	0	0	0	0.000460163	0.000339674	0.000172634	0.004267	0.000487435	0.000868989	0.000301524	0.000390631	0.000465184	0.000627825	0
Firmicutes|Clostridia|Clostridiales|Lachnospiraceae|Lachnoclostridium|OTU477	0	0	0.000117524	7.38e-05	6.67e-05	0	0	0	0	0	0	0	0	0	0	0	0.000312882	0.000219454	0	7.6e-05	0	0	0	0	0	0	0	0	0	0	0	0	0	0	0	0	0	0	0.000150257	0.000306802	0	5.7e-05	6.96e-05	9.93e-05	0.000146193	0.000257817	0.00299462	0.000120542	0
Firmicutes|Clostridia|Clostridiales|Lachnospiraceae|Lachnoclostridium|OTU825	0	0	0.000101854	0	0	0	0	0	0	0	0	0	0	0	0	0	0.00077335	0.000118624	0.000296513	0.000182498	0	0	0	0	0	0	0	0	0	0	0	0	0	0	0	0	0	0	0.000169039	0.000131487	0.000425831	0.000162862	0.00026983	0.00014897	0.000255839	0.00129689	0.000203518	8.04e-05	0
Firmicutes|Clostridia|Clostridiales|Lachnospiraceae|Lachnoclostridium|OTU859	0	0	0	0	0	0	0	0	0	0	0	0	0	0	0	0	0	0	0	0	0	0	0	0	0	0	0	0	0	0	0	0	0	0	0	0	0	0	0	0	0	0	0	0	0	0	0	0	0
Firmicutes|Clostridia|Clostridiales|Lachnospiraceae|Lachnoclostridium|OTU868	0	0	0	0	0	9.18e-05	0	0	0	0	0	0	0	0	0	0	0	0	0	0	0	0	0	0	0	0	0	0	0	0	0	0	0	0	0	0	0	0	0	0	0	0	0	0	0	0	0	0	3.17e-05
Firmicutes|Clostridia|Clostridiales|Lachnospiraceae|Lachnospiraceae_NK4A136_group|OTU1008	0.000191598	0.000335575	0.00540608	0.000715392	0.000660056	0.000285595	0.000167736	0.000648912	0	0	0.000282147	0.000368486	0.000682898	0	0	0.000470873	0	0	0	0	0	0	0	0	0	0	0	0	0.000334198	0.00195948	9.64e-05	0	4.88e-05	0	8.68e-05	9.17e-05	4.41e-05	0	0	0	0	0	0	0	0	0	0	0.00105977	0.000154073
Firmicutes|Clostridia|Clostridiales|Lachnospiraceae|Lachnospiraceae_NK4A136_group|OTU1036	0.000454158	0.00141763	0.00242099	0.000730142	0.00350052	0.000846585	0.000542674	0.00140377	0.00362312	0.000843943	0.000382914	0.0012481	0.00112827	0.00402827	0.001702	0.000551594	0.00210752	0.00681495	0.00145291	0.000988533	0.00175308	0	0	0	0	0	0	0.000686018	0.000412833	0	0	0	0	0	0	0	0	0	0	0	0	0	0	0	0	0	0	0.000632848	0.000398778
Firmicutes|Clostridia|Clostridiales|Lachnospiraceae|Lachnospiraceae_NK4A136_group|OTU1156	0	0	0.00327499	0	0	0	0.00052294	0	0	0.00088562	0.000604601	0.00108168	0.00108868	0.00126898	0.000838485	0.000578501	0	0	0	0	0	0	0	0	0.00170754	0.00140946	0.000749166	0.00151496	0	0	0	0	0	0	0	0	0	0	0	0	0	0	0	0	0	0	0	0.0154646	0.000525662
Firmicutes|Clostridia|Clostridiales|Lachnospiraceae|Lachnospiraceae_NK4A136_group|OTU1176	0.000149021	0.000445151	0.00177852	0.000331883	0.000333736	0.000203996	0	0	0	0	0	0.000130753	0.000425574	0.00090009	0	0	0.000318785	0.000349941	0.000256978	0.00202269	0.00127146	0	0.000467189	0.00417872	0	0	0.000544848	0.000357301	0	0	0	0	0	0	0	0	0	0	0.000450772	0	0	0.00127033	0.00043521	0.00210213	0.00321626	0.000367193	0.00431749	0.000919136	6.34e-05
Firmicutes|Clostridia|Clostridiales|Lachnospiraceae|Lachnospiraceae_NK4A136_group|OTU1202	0	0	0	0	0	0	0.000167736	0.000251619	0.000478179	0.00118777	0.000130997	0.00537276	0.000217736	0.000472178	0.000287838	0.00157406	0	0	0	0	0	0	0	0	0	0	0	0	0	0	0	0	0	0	0	0	0	0	0	0	0	0	0	0	0	0	0	0	0
Firmicutes|Clostridia|Clostridiales|Lachnospiraceae|Lachnospiraceae_NK4A136_group|OTU1289	0	0	0	0	0	0	0	0	0	0.0004376	0	0	0	0	0	0	0	0	0.000830236	0	0	0	0.00120391	0	0.000439082	0	0.00154374	0	0	0	0	0	0	0	0	0	0	0	0	0	0	0	0	0	0	0	0	0	0
Firmicutes|Clostridia|Clostridiales|Lachnospiraceae|Lachnospiraceae_NK4A136_group|OTU1326	0	0	0	0	0	0	0	0	0	0	0	0	0	0	0	0	0	0	0	0	0	0	0	0	0	0	0	0	0	0	0	0	0	0	0	0	0	0	0	0	0	0.000187292	0	0	0	0.00186722	0.000596017	0	0
Firmicutes|Clostridia|Clostridiales|Lachnospiraceae|Lachnospiraceae_NK4A136_group|OTU1360	0.000574794	0.00334205	0.000658132	0.000759643	0.00173543	0.000285595	0.000720276	0.000728371	0.000901183	0.00304236	0.00309354	0.00193752	0.00267221	0.00143129	0.00168948	0.00145298	0.00380771	0.000284698	0.000751166	0.000395413	0.000288969	0.00130039	0.00122188	0.00979156	0.0044396	0.000366845	0.0011578	0.000657434	0.000491468	0	0	0	0	0	0	0	0	0	0.00804816	0.00117242	0.000483375	0.000716595	0.000339464	0.000537946	0.000374621	0.000578134	0.000654165	0.0015771	0.000593636
Firmicutes|Clostridia|Clostridiales|Lachnospiraceae|Lachnospiraceae_NK4A136_group|OTU1363	0	0.000431454	0	0.000177004	0	0	0	0.000264862	0.00099314	0.000406343	0.000362761	0.00021396	0.000415677	0	0	0	0.00022433	0	0.000948842	0.0009277	0.00123294	0	0	0.000395619	0.00123593	0	0	0	0	0.000305607	0	0	0	0	0	0	0	0	0.000450772	0	0	0.000203578	0	0	0	0	0	0.000577599	0
Firmicutes|Clostridia|Clostridiales|Lachnospiraceae|Lachnospiraceae_NK4A136_group|OTU1452	0	0	0	0	0	0	0.000365072	0	0.000698876	0.00220884	0.000372837	0.0108644	0.000484956	0	0.0004255	0.00285215	0	0	0	0	0	0	0	0	0	0	0	0	0	0	0	0	0	0	0	0	0	0	0	0	0	0	0	0	0	0	0	0	0
Firmicutes|Clostridia|Clostridiales|Lachnospiraceae|Lachnospiraceae_NK4A136_group|OTU1457	0	0	0	0	0	0	0	0	0	0	0	0	0	0	0	0	0	0	0	0	0	0	0	0	0	0	0	0	0	0	0	0	0	0	0	0	0	0	0.000619811	0.000525947	0	0.00478001	0.0022805	0.00391459	0.000593911	0.000585947	0.000712313	0	0
Firmicutes|Clostridia|Clostridiales|Lachnospiraceae|Lachnospiraceae_NK4A136_group|OTU1541	0	0	0	0	0	0	0	0	0	0	0	0	0	0	0	0	0	0	0	0	0	0	0	0	0	0	0	0	0	0	0	0	0	0	0	0	0	0	0.00192517	0.00117242	0.000989769	0.0164328	0.00389078	0.00985682	0.00110559	0.00114846	0.00215148	0	0
Firmicutes|Clostridia|Clostridiales|Lachnospiraceae|Lachnospiraceae_NK4A136_group|OTU1770	0	0	0	0	0	0	0	0	0	0	0	0	0	0	0	0	0	0	0	0	0	0.000794683	0	0	0	0.00121638	0.000385934	0.00140062	0	0	0	0	0	0	0	0	0	0	0	0	0	0	0	0	0	0	0	0	0
Firmicutes|Clostridia|Clostridiales|Lachnospiraceae|Lachnospiraceae_NK4A136_group|OTU1795	0.000326426	0.00101357	0.00369024	0.0030902	0.000585893	0.000673188	0.000897879	0.00038405	0.000717268	0.00117735	0.000503834	0.000832065	0.00104909	0.000796801	0.00207744	0.000376699	0.000968163	0.00213523	0.00126512	0.00366518	0.00239523	0.0005924	0.000844534	0.00101377	0.000780589	0.000579229	0.00133942	0.00158642	0	0	0	0	0	0	0	0	0	0	0.000572856	0.00100807	0.000241688	0.000171006	0	0.000165522	0.0005665	0.000281254	0.000770461	0.00592667	0.000598167
Firmicutes|Clostridia|Clostridiales|Lachnospiraceae|Lachnospiraceae_NK4A136_group|OTU1912	0.00824581	0.000719089	0.000806995	0.000966148	0.000585893	0.0165033	0.00402565	0.00129782	0.0106855	0.00129196	0.00213626	0.00273393	0.00107878	0.00118045	0.0103246	0.00139917	0.00161164	0.00401542	0.000899423	0.00264623	0.00326214	0.00655975	0.00235391	0.00420345	0.00229298	0.00793543	0.00322368	0.00324429	0	0	0	0	0	0	0	0	0	0	0.00244168	0.00215857	0.000725063	0.00103418	0.00128822	0.000711744	0.00318885	0.00324224	0.0158889	0.0159869	0.00069333
Firmicutes|Clostridia|Clostridiales|Lachnospiraceae|Lachnospiraceae_NK4A136_group|OTU1923	0	0	0	0	0	0	0	0	0	0	0	0	0	0	0	0	0.000785156	0.00211744	0.00148256	0.00494266	0.002742	0	0	0	0	0	0	0	0	0	0	0	0	0	0	0	0	0	0.00300515	0.00231197	0.000932224	0.00115632	0.000670224	0.00601672	0.00228427	0.00414069	0.0195523	0.00593672	0.000466752
Firmicutes|Clostridia|Clostridiales|Lachnospiraceae|Lachnospiraceae_NK4A136_group|OTU197	0	0	0	0	0	0	0	0	0	0	0	0	0	0	0	0	0	0	0	0	0	0.000881376	0.000539064	0	0	0.00119707	0	0.00151496	0	0	0	0	0	0	0	0	0	0	0	0	0	0	0	0	0	0	0	0	0
Firmicutes|Clostridia|Clostridiales|Lachnospiraceae|Lachnospiraceae_NK4A136_group|OTU2025	0.000347715	0.000650605	0.00113606	0.000258131	0.000289238	0	0.000167736	0.000278105	0	0.000177124	0.000292224	0.000225846	0	0	0.000362926	0.00022871	0.000915032	0.000272835	0.000286629	0.000319372	0.000134852	0	0	0	0	0	0	0	0	0	0	0	0	0	0	0	0	0	0	0	0	0	0	4.97e-05	0	0	0	0.000411853	0.000435031
Firmicutes|Clostridia|Clostridiales|Lachnospiraceae|Lachnospiraceae_NK4A136_group|OTU2030	0	0	0	0	0	0	0	0	0	0	0	0	0	0	0	0	0	0	0	0	0	0	0.00104219	0	0	0.000347537	0.0010897	0.000843231	0	0	0	0	0	0	0	0	0	0	0	0	0	0	0	0	0	0	0	0	0
Firmicutes|Clostridia|Clostridiales|Lachnospiraceae|Lachnospiraceae_NK4A136_group|OTU2074	0	0.00176691	0	0.000258131	0.00370818	0	0	0	0	0	0	0.000273393	0	0.00237565	0.000287838	0	0.000667088	0.00250297	0.000820353	0.00387809	0.00132284	0.000895824	0.00174297	0.00148357	0.00117088	0.001004	0.00170265	0.00110049	0.000825666	0	0	0	0	0	0	0	0	0	0.000112693	0	0.000126598	9.77e-05	0.000461323	0	0.00122437	0	0	0.00128579	5.44e-05
Firmicutes|Clostridia|Clostridiales|Lachnospiraceae|Lachnospiraceae_NK4A136_group|OTU2094	0	0	0	0	0	0	0	0	0	0	0	0	0	0	0	0	0	0.00187426	0.000207559	0.000326976	0.000353184	0	0	0	0	0	0	0	0	0	0	0	0	0	0	0	0	0	0	4.38e-05	0	0	0	0	0.000164468	2.34e-05	0.00119203	0	0
Firmicutes|Clostridia|Clostridiales|Lachnospiraceae|Lachnospiraceae_NK4A136_group|OTU221	0.000865739	0.00147242	0.00190388	0.0423114	0.00143877	0.00145857	0.0078145	0.00650236	0.0154305	0.0519702	0.00798073	0.249275	0.0100851	0.010683	0.0117638	0.0620073	0.00436264	0.0109964	0.109057	0.00851659	0.00414831	0.00394452	0.0502588	0.00820908	0.00452091	0.00349468	0.0451316	0.00474496	0.000845325	0.00327179	0.000131422	0.00010173	0	0	0.000113504	0	9.62e-05	8.44e-05	0	0.000317759	0	0	0.000278535	0	0	0.000125002	0.000203518	0.00494726	0.00174919
Firmicutes|Clostridia|Clostridiales|Lachnospiraceae|Lachnospiraceae_NK4A136_group|OTU2218	0	0.000924544	0.000893179	0	0	0	0.000256537	0	0	0	0	0.000154526	0	0	0.00021275	0	0.00165296	0.000747331	0.000573258	0.00168811	0.000764163	0	0	0	0.000683016	0	0.00090808	0.000485929	0.000216246	0	0	0	0	0	0	0	0	0	0	0.000219144	0	0.00039087	0	0.000198626	0.000429443	0.000703136	0.00167176	0.00075339	0
Firmicutes|Clostridia|Clostridiales|Lachnospiraceae|Lachnospiraceae_NK4A136_group|OTU2257	0	0	0	0	0	0	0	0	0	0.000260476	0	0.000974705	0	0	0	0.00022871	0	0	0.000256978	0	0	0.000158937	0.000934378	0.000123631	0.000195147	0	0.000885378	0	0	0	0	0	0	0	0	0	0	0	0	0	0	0	0	0	0	0	0	0	0
Firmicutes|Clostridia|Clostridiales|Lachnospiraceae|Lachnospiraceae_NK4A136_group|OTU2353	0	0	0	0	0	0	0	0	0	0	0	0	0	0	0	0	0	0	0	0	0	0.0018061	0.000970316	0.00131049	0.00115462	0.00260653	0.00143023	0.00368735	0	0	0	0	0	0	0	0	0	0	0	0	0	0	0	0	0	0	0	0	0
Firmicutes|Clostridia|Clostridiales|Lachnospiraceae|Lachnospiraceae_NK4A136_group|OTU2434	0.000879932	0.00131491	0.00143379	0.0133564	0.00170576	0.000917983	0.00342378	0.00275457	0.00741177	0.0337577	0.003285	0.0677301	0.00498812	0.00520872	0.00563162	0.0185659	0	0	0	0	0	0.00356885	0.0421189	0.00840689	0.00471606	0.00463383	0.0372313	0.0052166	0	0	0	0	0	0	0	0	0	0	0	0	0	0.000122147	0	0	0	0	0	0.00538925	0.00129603
Firmicutes|Clostridia|Clostridiales|Lachnospiraceae|Lachnospiraceae_NK4A136_group|OTU2578	0.000205791	0.00120533	0.00081483	0.000553138	0.000296654	0.000173397	0.00027627	0	0	0.000239638	0	0.000166413	0	0	0	0	0.00278052	0.00111506	0.00084012	0.00211394	0.000841221	0	0	0.00165665	0.000683016	0.000559921	0.000839974	0	0	0.000431445	0	0	0	0	0	0	0	0	0.000178431	0	0	0	8.7e-05	0	0	0	0	0.000989453	0.000525662
Firmicutes|Clostridia|Clostridiales|Lachnospiraceae|Lachnospiraceae_NK4A136_group|OTU2609	0.000929605	0.000376666	0.00340035	0.00345158	0.000363402	0	0.000315738	0	0.000441396	0.000635562	0	0.000867725	0.000999604	0.00063449	0.000500588	0.0013319	0.00259161	0.000652432	0.00810469	0.00180217	0.000430243	0.00304869	0.000485158	0.00133521	0.00120341	0.000444075	0.0011578	0.00115766	0.00015727	0	0	0	0	0	0	0	0	0	0.000986064	0	0	0	0	0	0.000201016	0	0	0.00122049	0.000512068
Firmicutes|Clostridia|Clostridiales|Lachnospiraceae|Lachnospiraceae_NK4A136_group|OTU262	0.000567698	0.00801956	0.00127709	0.00131278	0.00104571	0.00119338	0.00419339	0.000874045	0.00132419	0.000520953	0.000433297	0.000784519	0.000682898	0.000368889	0.000475559	0.000349791	0.000643474	0.000432977	0.000909307	0.00162728	0.00540693	0.000274527	0.000808596	0.000395619	0.000308983	0.000289614	0.000590252	0.000443053	0.000294881	0.000485376	0	0	0	0	3.34e-05	0	0	0	0	5.48e-05	0	0	0	0	0	0	0	0.0019789	0.000833809
Firmicutes|Clostridia|Clostridiales|Lachnospiraceae|Lachnospiraceae_NK4A136_group|OTU2665	0	0	0	0	0	0	0	0	0	0	0	0	0	0	0	0	0	0	0	0	0	0	0	0	0	0	0	0	0	0	0	0	0	0	0	0	0	0	0.000544683	0.000471161	0.000391304	0.00403899	0.0018627	0.00345113	0.000338072	0.000406256	0.000683239	0	0
Firmicutes|Clostridia|Clostridiales|Lachnospiraceae|Lachnospiraceae_NK4A136_group|OTU2791	0.000645756	0.00157515	0.002515	0.000272881	0.000444982	0.000326394	0	0	0.00163684	0.000781429	0	0.000843952	0.000880839	0.000560712	0.000463044	0.000565048	0.00127514	0.000771056	0.0012157	0.00670682	0.00117514	0.00160381	0.00111407	0.00220063	0	0.00113915	0	0.00147208	0	0	0	0	0	0	0	0	0	0	0.00026295	6.57e-05	0.000253197	0.000293152	0.000147971	0	0.000191879	0.00102345	0.000276203	0.0108488	0.000425968
Firmicutes|Clostridia|Clostridiales|Lachnospiraceae|Lachnospiraceae_NK4A136_group|OTU2825	0.000134828	0	0	0.000191755	8.9e-05	0.000224396	0.000128268	0	0.000827617	0.000302153	0	0.000154526	0	0	0.000200235	0	0.000106262	0	0.00015814	0	0	0	0.00014375	0	0	0	0	0.000843231	0	0	0	0	0	0	0	0	0	0	0.000967281	0.000241059	0.00232481	0.000301296	0.000147971	0.00019035	0.000182742	0.000914077	0.00141009	0.00103968	0.000108758
Firmicutes|Clostridia|Clostridiales|Lachnospiraceae|Lachnospiraceae_NK4A136_group|OTU2852	0.000269657	0.000390363	0.000203707	0.00252231	0.000274405	0.000734387	0	0	0	0	0	0.000332826	0	0	0	0	0.000348302	0	0	0	0	0	0	0	0	0	0	0	0	0	0	0	0	0	0	0	0	0	0.000676158	0	0.0054092	0	0	0	0	0.00208597	0	0.000406831	0.000135947
Firmicutes|Clostridia|Clostridiales|Lachnospiraceae|Lachnospiraceae_NK4A136_group|OTU2969	0	0	0	0	0	0	0.00175629	0	0	0.000145867	0.000161227	0	0	0	0	0	0.000832384	0.000676157	0.00130466	0.00812878	0.00460424	0	0	0	0	0	0	0	0	0.000665145	0	0	0	0	0	0	0	0	0	0	0	0	0	0	0.000557363	0	0	0	0
Firmicutes|Clostridia|Clostridiales|Lachnospiraceae|Lachnospiraceae_NK4A136_group|OTU3012	0	0	0	0	0	0	0	0	0	0	0	0	0	0	0	0	0	0	0	0	0	0	0	0	0	0	0	0	0	0	0	0	0	0	0	0	0	0	0.000225386	7.67e-05	0	0.00143319	0.000913942	0.00221799	0	0.000210941	0.000261666	0	0
Firmicutes|Clostridia|Clostridiales|Lachnospiraceae|Lachnospiraceae_NK4A136_group|OTU3027	0.0136318	0.00122588	0.00131626	0.00141603	0.00138686	0.0246734	0.00593981	0.00251619	0.0112188	0.002188	0.00377876	0.00445749	0.00160333	0.00187396	0.0150802	0.00255617	0	0	0	0	0	0.0119636	0.00857112	0.0110031	0.00518767	0.0189794	0.0112375	0.0285412	0.00772588	0.0024089	0.000210275	0.000186505	0.000174789	0.000144508	0.000267069	0.000137592	0.00021247	0.000110998	0.0064235	0.00579637	0.00101279	0.00184849	0.00240236	0.00115865	0.00382844	0.00379693	0.0170664	0.00594676	0.000666141
Firmicutes|Clostridia|Clostridiales|Lachnospiraceae|Lachnospiraceae_NK4A136_group|OTU3131	0	0	0	0	0	0	0	0	0	0	0	0	0	0	0	0	0	0	0	0	0	0	0	0	0	0	0	0	0.000255563	0	0	0	0	0	0	0	0	0	0	0	0	0	0	0	0	0	0.00168629	0.00537921	0.000838341
Firmicutes|Clostridia|Clostridiales|Lachnospiraceae|Lachnospiraceae_NK4A136_group|OTU340	0.000652853	0.000246545	0.000258552	0.000272881	0.000452398	0	0	0	0	0	0	0	0	0	0	0	0.0041265	0.0007414	0.000830236	0.00209873	0.00148338	0	0	0	0	0	0	0	0	0	0	0	0	0	0	0	0	0	0	0	0	0	0	0	0	0	0	0.000582622	0.000425968
Firmicutes|Clostridia|Clostridiales|Lachnospiraceae|Lachnospiraceae_NK4A136_group|OTU433	0	7.53e-05	0	0	0.000749053	0	0	0	0	0.000260476	0	0.000225846	0.000178147	0	0	0	0.00233186	0.00153025	0.00191745	0.0124327	0.00266494	0	0	0	0	0	0	0	0	0	0	0	0	0	0	0	0	0	0.000272341	0	0	0	0	0	0	0	0.000247129	0.000843797	0
Firmicutes|Clostridia|Clostridiales|Lachnospiraceae|Lachnospiraceae_NK4A136_group|OTU549	0	0.000376666	0	0.000538388	0	0	0	0	0	0	0	0	0	0	0	0	0.000643474	0.000622776	0.000701747	0.00238769	0.000494458	0	0	0	0	0	0	0	0	0	0	0	0	0	0	0	0	0	0	0	0	0	0	0	0	0	0	0.00061778	0.000117821
Firmicutes|Clostridia|Clostridiales|Lachnospiraceae|Lachnospiraceae_NK4A136_group|OTU633	0	0.00026709	0.000305561	0.000671141	0	0	0	0	0	0.000239638	0	0.000273393	0.000277118	0	0	0	0.000448661	0	0.000454653	0.0011026	0.000288969	0	0	0	0	0	0	0.000686018	0	0	0	0	0	0	0	0	0	0	0	0	0	0	0	0	0	0	0	0.00109493	9.97e-05
Firmicutes|Clostridia|Clostridiales|Lachnospiraceae|Lachnospiraceae_NK4A136_group|OTU707	0.000219983	0.000595817	0.00154348	0.00041301	0.0012682	0.000316194	0.000108535	0	0	0.000270895	0.0010379	0.00032094	0.000494854	0.000826312	0.000325382	0.000161442	0.000649377	0.00107355	0.000820353	0.00252456	0.000886172	0	0.000431251	0.000939594	0.00107331	0	0.000817272	0.000271549	0	0.000503353	0	0	0	0	0	0	0	0	0.000413208	0.000175316	0.000241688	0.000325725	0.000278535	0.00341802	0.00072183	0.00029688	0.000537869	0.000994475	0.000244705
Firmicutes|Clostridia|Clostridiales|Lachnospiraceae|Lachnospiraceae_NK4A136_group|OTU717	0	0	0	0.000103252	0	0	0	0	0	0	0	0	0	0	0	0	0.000129875	0.000142349	0.000306397	0.00178696	0.000622889	0	0	0	0	0	0	0	0	0	0	0	0	0	0	0	0	0	0.000253559	0.000186273	0.000126598	0.000171006	0.00016538	0.000273111	0.00273199	0.000859388	0.000755924	0	0
Firmicutes|Clostridia|Clostridiales|Lachnospiraceae|Lachnospiraceae_NK4A136_group|OTU729	0.000227079	0.000342424	0.00457558	0.000656391	0.000370818	0.000193796	0.000601875	0.00038405	0.00049657	0.00151076	0.000261994	0.0010698	0.000752177	0.00275929	0.00177709	0.000807211	0.000147586	0.00132266	0.000187792	0.000106457	0	0.000794683	0.000970316	0.00187919	0.00253691	0.000984689	0.00172535	0.000943275	0.000570103	0.00113254	0	6.78e-05	2.85e-05	1.95e-05	6.68e-05	4.01e-05	3.61e-05	0	0.000253559	0	0	0	0	0	0	4.69e-05	0	0.0018232	0.000353463
Firmicutes|Clostridia|Clostridiales|Lachnospiraceae|Lachnospiraceae_NK4A136_group|OTU783	0	0	0	0	0	0	0.000335471	0.00017216	0.000514961	0.000698077	0.000251917	0.00276959	0.0003365	0.000250845	0.000362926	0.00099556	0	0	0	0	0	0.000274527	0.00190469	0.000741785	0.000325246	0.000347537	0.00167995	0.000485929	0	0	0	0	0	0	0	0	0	0	0	0	0	0	0	0	0	0	0	0	0
Firmicutes|Clostridia|Clostridiales|Lachnospiraceae|Lachnospiraceae_NK4A136_group|OTU785	0	0	0	0	0	0	0	0	0	0.00113568	0	0.000689426	0.00110847	0.00169689	0.000525618	0	0	0	0	0	0	0.00182055	0	0	0	0.00115846	0	0.00154354	0	0	0	0	0	0	0	0	0	0	0	0	0	0	0	0	0	0	0	0	0
Firmicutes|Clostridia|Clostridiales|Lachnospiraceae|Lachnospiraceae_NK4A136_group|OTU791	0	0	0	0	0	0	0.000513074	0.000463509	0.000680485	0.0022401	0.000433297	0.0103057	0.000554236	0.000560712	0.000575676	0.00285215	0	0	0	0	0	0.000809132	0.00681018	0.000914868	0.000845638	0.000675767	0.00615224	0.000571682	0	0	0	0	0	0	0	0	0	0	0	0	0	0	0	0	0	0	0	0	0
Firmicutes|Clostridia|Clostridiales|Lachnospiraceae|Lachnospiraceae_NK4A136_group|OTU848	0.0011283	0.00176691	0.002515	0.00200605	0.0443128	0.00158097	0.00046374	0.000529724	0.000754051	0.00088562	0.000382914	0.0015096	0.00462193	0.00370365	0.000550647	0.000807211	0.0188851	0.00128114	0.0030442	0.00198467	0.00157328	0	0	0	0	0	0	0	0.00841393	0.00156399	0.000192753	0.000152595	0.000130075	0.000105451	0.000233685	0.000154791	0.00014031	9.32e-05	0	0	0	0	0	0	0	0	0	0.000371673	0.000149542
Firmicutes|Clostridia|Clostridiales|Lachnospiraceae|Lachnospiraceae_NK4A136_group|OTU850	0	0	0	0	0	0	0.000148002	7.95e-05	0.000386221	0.00128154	0.000221687	0.00464768	0.00023753	0.000354134	0.000262809	0.00142607	0	0	0	0	0	0	0	0	0	0	0	0	0	0	0	0	0	0	0	0	0	0	0	0	0	0	0	0	0	0	0	0	0
Firmicutes|Clostridia|Clostridiales|Lachnospiraceae|Lachnospiraceae_NK4A136_group|OTU87	0	0	0	0	0	0	0	0	0	0	0	0	0	0	0	0	0	0	0	0	0	0	0.000988284	0	0	0	0.00152103	0	0	0	0	0	0	0	0	0	0	0	0	0	0	0	0	0	0	0	0	0	0
Firmicutes|Clostridia|Clostridiales|Lachnospiraceae|Lachnospiraceae_NK4A136_group|OTU941	0	0	0	0	0.000281822	0	0	0	0	0	0	0	0	0.000368889	0	0	0	0	0	0	0	0.000635746	0	0	0	0	0	0	0	0	0	0	0	0	0	0	0	0	0.00271402	0.000460203	0.000448849	0.000252437	0.000261126	0.000364148	0	0.000718761	0.0011775	0	0
Firmicutes|Clostridia|Clostridiales|Lachnospiraceae|Lachnospiraceae_NK4A136_group|OTU956	0.000709622	0.000767029	0.000979363	0.0120437	0.00114212	0.000897584	0.00284164	0.00246322	0.00542549	0.0201505	0.00260986	0.0749453	0.00354315	0.00361512	0.00386704	0.0194269	0.0011984	0.00271056	0.0281687	0.00200748	0.00104671	0.00148822	0.0112844	0.00227481	0.00118715	0.001004	0.0101932	0.00104332	0	0	0	0	0	0	0	0	0	0	0	0	0	0	0	0	0	0	0	0.00589151	0.00148182
Firmicutes|Clostridia|Clostridiales|Lachnospiraceae|Lachnospiraceae_NK4A136_group|OTU99	0.000205791	0.000397211	0.000955858	0.000759643	0	0.000203996	0.000552541	0	0	0.00101065	0.000201534	0.001153	0.000445368	0	0.000851	0.000242163	0.000549019	0.000373665	0.00076105	0.00161967	0.000276126	0	0	0.00101377	0.000374032	0	0.000771868	0	0	0	0	0	0	0	0	0	0	0	0.000647985	0	0	0	0	0	0.000456855	0	0	0.00211451	0.000199389
Firmicutes|Clostridia|Clostridiales|Lachnospiraceae|Lachnospiraceae_UCG_001|OTU1932	0.000205791	0.000547878	0	0	0	0	0	0	0	0	0	0	0	0	0	0	0	0.000551601	0	0	0	0.000794683	0.000467189	0.0010385	0.00169128	0	0.000703762	0	0	0	0	0	0	0	0	0	0	0	0	0	0	0	0.000113155	0	0	0.000789075	0.0014537	0	0
Firmicutes|Clostridia|Clostridiales|Lachnospiraceae|Lachnospiraceae_UCG_001|OTU2288	0.000205791	0	0.000603288	0.000346633	0.0057106	0.000326394	0.000414406	0.000741614	0.00167362	0.000395924	0.00027207	0.000463579	0.000791766	0.000383645	0.000463044	0.000645769	0.00106262	0.0107473	0.00131454	0.00117103	0.0008348	0	0.000251563	0	0	0	0	0	0	0	0	0	0	0	0	0	0	0	0.000563465	0.00441576	0.000253197	0.000179149	0.000208901	0.000182074	0	0.000195316	0.000421573	0.00133601	0.000620825
Firmicutes|Clostridia|Clostridiales|Lachnospiraceae|Lachnospiraceae_UCG_001|OTU2517	0	0	0	0	0	0	0	0	0	0	0	0	0	0	0	0	0	0	0	0	0	0	0	0	0	0	0	0	0	0	0	0	0	0	0	0	0	0	0	0	0	0	0	0	0	0	0	0	0
Firmicutes|Clostridia|Clostridiales|Lachnospiraceae|Lachnospiraceae_UCG_001|OTU2811	0.000298041	0.00184909	0.00412899	0.00498562	0.000474647	0.000601789	0.000661075	0.000264862	0.000202306	0.00161495	0.000302301	0.000404146	0.000900633	0.000383645	0.000575676	0	0	0	0	0	0	0	0	0	0.000683016	0.000444075	0	0	0	0	0	0	0	0	0	0	0	0	0.00493971	0.000241059	0	0.000244294	0.000374281	0.000289663	0.000182742	0.000304692	0.000247129	0.000452034	0.000507536
Firmicutes|Clostridia|Clostridiales|Lachnospiraceae|Lachnospiraceae_UCG_001|OTU2911	0	0	0	0	0	0	0	0	0	0	0	0	0.000227633	0	0	0	0.000578536	0.00389087	0.000612794	0.000585516	0.000404557	0	0	0	0	0.00142877	0	0	0	0	0	0	0	0	0	0	0	0	0.000187822	0.00186273	0	0	0	7.45e-05	9.14e-05	0	0	0.000718232	0.000339868
Firmicutes|Clostridia|Clostridiales|Lachnospiraceae|Lachnospiraceae_UCG_001|OTU300	0	0.000431454	0.00076782	0.00133491	0	0	0	0	0	0	0	0	0	0	0	0	0	0	0	0	0	0	0	0	0	0	0	0	0	0	0	0	0	0	0	0	0	0	0	0	0	0	0	0	0	0	0	0	0
Firmicutes|Clostridia|Clostridiales|Lachnospiraceae|Lachnospiraceae_UCG_004|OTU1864	0	0	0	0	0	0	0	0	0	0	0	0	0	0	0	0	0	0	0	0	0	0	0	0	0	0	0	0	0.000412833	0.000395491	0.000258464	0.000259977	0.000390226	0	0.000340513	0.00022932	0.00017639	0.000315235	0	0	0	0	0	0	0	0	0	0	0
Firmicutes|Clostridia|Clostridiales|Lachnospiraceae|Lachnospiraceae_UCG_004|OTU2936	0.00109991	0.000677999	7.83e-05	0.00062689	0.00210625	0.000397793	0.000897879	0.000887288	0.00307138	0.00133364	0.00853495	0.000523013	0.000366192	0.00382169	0.00153931	0.00121082	0.00020662	0.00297153	0.000168024	0.000136874	0.000160538	0.00160381	0.000575002	0.00118686	0.00120341	0.00913251	0.00138482	0.00535952	0.0112644	0.0113075	0.000144564	9.61e-05	0.000174789	7.03e-05	0.000173595	0.000103194	6.82e-05	0.000146518	0.00148379	0.000734134	0.00298081	0.000659593	0.00173214	0.012439	0.000484266	0.00200784	0.000988516	0.00114013	0.00157245
Firmicutes|Clostridia|Clostridiales|Lachnospiraceae|Lachnospiraceae_UCG_005|OTU800	9.23e-05	0.00108891	0.000235047	0.000236006	0.000118662	7.14e-05	0.00027627	0.000251619	0.000275872	0.000260476	0.000503834	0.00032094	0.000554236	0.000177067	0.000800941	0.00022871	0.00179464	0.000492289	0.000751166	0.000714785	0.00033392	0.00023118	0.000485158	0	0.000325246	0.000231692	0.0011805	0.000385885	0	0	0	0	0	0	0	0	0	0	0.00203786	0.000186273	0	0.000154719	0.000121859	0.000198626	0.000210153	0.00014844	0.000407036	0.00224008	0.00023111
Firmicutes|Clostridia|Clostridiales|Lachnospiraceae|Lachnospiraceae_UCG_006|OTU1267	0	0	0	0	0	0	0	0	0	0	0	0	0	0	0	0	0	0.000260973	0.00076105	9.12e-05	0	0	0	0	0	0	0.00022702	0	0	0	0	0	0	0	0	0	0	0	0.000328688	0.000252016	0.000161125	0.000325725	0	9.1e-05	0.000173605	0.000906264	0.000465184	0.000286288	0.000140479
Firmicutes|Clostridia|Clostridiales|Lachnospiraceae|Lachnospiraceae_UCG_006|OTU1682	0.00154698	0.00104097	0.00177852	0.00195442	0.00048948	0.00114238	0.000256537	0.000291348	0	0.000687658	0.000201534	0.000356599	0.000435471	0.000486934	0.000625735	0.000255617	0.000909128	0.000403321	0.000543607	0.000775618	0.000205489	0.000852478	0.00161719	0.00192864	0.00123593	0.000617844	0.00181616	0.00138633	0	0	0	0	0	0	0	0	0	0	0.00325871	0.00159976	0.00153069	0.000553732	0.000391689	0.000686916	0.00078579	0.00243754	0.00171537	0.00276243	0.000629888
Firmicutes|Clostridia|Clostridiales|Lachnospiraceae|Lachnospiraceae_UCG_006|OTU2221	0.000553506	0.000212303	0	0.000921897	0	0.00104038	0.000167736	0	0	0	0	0	0	0	0	0	0.000354206	0.00014828	0.00084012	0.000205311	0.000256861	0	0.00113203	0	0	0	0	0	0	0	0	0	0	0	0	0	0	0	0.00344653	0.00172028	0.0181266	0.000960889	0.000809491	0.00100968	0.000931983	0.00691417	0.00222416	0.00119036	0.000534725
Firmicutes|Clostridia|Clostridiales|Lachnospiraceae|Lachnospiraceae_UCG_006|OTU286	0	0	0	0	0	0	0	0	0	0	0	0	0	0	0	0	0	0	0	0	0	0	0	0	0	0	0	0	0	0	0	0	0	0	0	0	0	0	0	0	0	0	0	0	0	0	0	0	0
Firmicutes|Clostridia|Clostridiales|Lachnospiraceae|Lachnospiraceae_UCG_006|OTU631	0.000454158	0.00144503	0.00293025	0.00803894	0.00073422	0.00391673	0.000266404	0.000251619	0.000349438	0.000541791	0.000191457	0.000297166	0.000475059	0	0.000287838	0.000376699	0.000366013	0.00014828	0.000276745	0.000790826	0	0	0	0	0	0	0	0	0	0	0	0	0	0	0	0	0	0	0	0.000186273	0	0	0	0	0	0	0	0.00100954	0.000394247
Firmicutes|Clostridia|Clostridiales|Lachnospiraceae|Lachnospiraceae_UCG_008|OTU1767	0	0.000328727	0	0.000442511	0.000296654	0	0	0	0	0.000260476	0	0.000404146	0	0	0	0	0.000277461	0.000118624	0.000276745	0	0.000160538	0	0	0	0	0	0	0	0	0	0	0	0	0	0	0	0	0	0	0	0	0	1.74e-05	0	0.000127919	5.47e-05	0.000247129	0.000914114	0.0002583
Firmicutes|Clostridia|Clostridiales|Lachnospiraceae|Lachnospiraceae_UCG_008|OTU2535	0	0.000198606	0.000391745	0.000169629	0.000133495	0	8.88e-05	0	0	0	0	0	0	0	0	0	0.000655281	0.00155991	0.000168024	0.000174894	0.000134852	0.000794683	0.00104219	0.00531612	0.00338255	0.000540614	0.0011805	0.000571682	0.000688055	0.00314595	7.45e-05	0.000107382	7.72e-05	5.86e-05	0.000126858	8.6e-05	8.02e-05	7.1e-05	0	0	0	0	0	0	0	0	0	0	0
Firmicutes|Clostridia|Clostridiales|Lachnospiraceae|Marvinbryantia|OTU2710	0.00149021	0.000794423	0.00108905	0.0010694	0.00104571	0.00140757	0	0	0	0	0	0.000273393	0.000366192	0	0	0	0.00118659	0.00187426	0.00126512	0.00122426	0.000301812	0.00114145	0.00104219	0	0.00110584	0	0.0022929	0	0.000432492	0	0	0	0	0	0	0	0	0	0.00142744	0.00339674	0.00203708	0.00350969	0.000774674	0.000811057	0.000730967	0.00206253	0.000857683	0.00139126	0.000938035
Firmicutes|Clostridia|Clostridiales|Lachnospiraceae|Marvinbryantia|OTU2882	0.000887028	0.000431454	0.00038391	0.000398259	0.000697138	0.000469191	0.000138135	0	0	0	0.000251917	0	0	0	0.000275324	0	0.000678895	0.00265718	0.000425002	0.00104176	0.00033392	0	0	0	0	0	0	0	0	0.000737052	0	0	2.03e-05	0	0	0	0	0	0	0	0.00217519	0.00210093	0.000826899	0	0	0.00252348	0.000654165	0.000738322	0.000249236
Firmicutes|Clostridia|Clostridiales|Lachnospiraceae|Robinsoniella|OTU1631	0	0	0	0	0	0	0	0	0	0	0	0	0	0	0	0	0	0	0	0	0	0	0	0	0	0	0	0	0.0103995	0.00864688	0.00365792	0.00436874	0.00103654	0.000679576	0.00640298	0.00300982	0.000789747	0.00196689	0	0	0	0	0	0	0	0	0	0	0
Firmicutes|Clostridia|Clostridiales|Lachnospiraceae|Robinsoniella|OTU33	0	0	0	0	0	0	0	0	0	0	0	0	0	0	0	0	0	0	0	0	0	0	0	0	0	0	0	0	0	0	0.000613303	0.000876008	0	0	0.00128193	0.000665027	0	0.000417353	0	2.19e-05	0	0	0	0	0	0	0	0	0
Firmicutes|Clostridia|Clostridiales|Lachnospiraceae|Roseburia|OTU1640	0	0	0	0	0	0	0	0	0	0	0	0	0	0	0.00631993	0	0	0	0	0	0	0	0	0	0	0	0	0	0	0	0	0	0	0	0	0	0	0	0.0108561	0.000668391	0.000517902	0.000635164	0.000356872	0.000513118	0.000694419	0.000546884	0.000828609	0	0
Firmicutes|Clostridia|Clostridiales|Lachnospiraceae|Roseburia|OTU1717	0.000283849	0.00108206	0.00268737	0.000324508	0.00345603	0.000367193	0.000897879	0.000794586	0.00143454	0.00163579	0.000947208	0.00110546	0.00150435	0.00203627	0.00344154	0.000941746	0.00260932	0.00215302	0.000583142	0.00063114	0.000443086	0.000346771	0.000628908	0.00227481	0.000634229	0.000559921	0	0	0	0	0	0	0	0	0	0	0	0	0.00101424	0.000525947	0.000575447	0.000855028	0.00043521	0.000686916	0.00427616	0.000601572	0.0124873	0.0257559	0.00109211
Firmicutes|Clostridia|Clostridiales|Lachnospiraceae|Roseburia|OTU1808	0.000681238	0.00049309	0	0.00204292	0.000444982	0	0.000562407	0.000264862	0	0	0.000231764	0.000582446	0	0.00116569	0	0.000188349	0	0.000189798	0.000513956	0	0	0.00210952	0.00127578	0.00192864	0.000439082	0.000984689	0.00395015	0.000271549	0.000373516	0.00167185	0	6.78e-05	5.69e-05	5.08e-05	0	0	0	0	0.00026295	0.00259686	0.000241688	0.000447872	0.000278535	0.000968303	0.000402032	0.000164065	0.000203518	0.0241185	0.000480347
Firmicutes|Clostridia|Clostridiales|Lachnospiraceae|Roseburia|OTU2063	0.000241272	0.000116424	0.000462259	0.000516262	0	0	0	0	0	0	0	0	0	0	0	0	0	0	0	0	0.000276126	0	0	0.000494523	0	0.000270307	0	0.000443053	0	0	0	0	0	0	0	0	0	0	0	0	0	0	0	0	0	0.000429694	0	0.000838774	0.000285489
Firmicutes|Clostridia|Clostridiales|Lachnospiraceae|Roseburia|OTU2128	0.000879932	0.0160597	0.019031	0.00171842	0.00166868	0.00123418	0.000828811	0.000648912	0.00139775	0.000979391	0.000846441	0.000939045	0.0053939	0.00261174	0.0028909	0.00102247	0	0.000266904	0	0	0	0.0005924	0.000916409	0.00509359	0.00160997	0.000656459	0.00079457	0.000357301	0.00420697	0.000880867	0.000153326	0.000129988	0.000117881	8.59e-05	0	6.31e-05	0.000108239	8.44e-05	0.0244074	0.000767006	0.000874679	0.000773597	0.000739857	0.00106762	0.00072183	0.00114064	0.00125018	0.00225515	0.00627169
Firmicutes|Clostridia|Clostridiales|Lachnospiraceae|Roseburia|OTU2140	0	0	0.00509269	0	0.000526562	0	0	0	0	0	0	0	0	0	0	0	0.00305207	0	0	0.000745202	0.000128431	0	0	0	0	0	0	0	0	0	0	0	0	0	0	0	0	0	0	0	0	0	0	0	0	0	0	0.000441989	0.00198936
Firmicutes|Clostridia|Clostridiales|Lachnospiraceae|Roseburia|OTU223	0	0.00136285	0.00138678	0.000280257	0.00100862	0	0	0	0.00049657	0.000489696	0	0	0	0.000929601	0.000575676	0.000309431	0.000277461	0.000225386	0	0	0	0	0	0.000247262	0	0	0.000499444	0	0	0	0	0	0	0	0	0	0	0	0	0.00059169	0.00010358	0.000610734	0	0.000157246	0.000712693	0	0	0.000406831	0.000212984
Firmicutes|Clostridia|Clostridiales|Lachnospiraceae|Roseburia|OTU2380	7.81e-05	0.00017806	0.000908849	0.000162254	0.00100862	9.18e-05	5.92e-05	0.000198647	0.000588527	0.000104191	0	0.00014264	0.000178147	0	0	0.000134535	0.000318785	0.000646501	0.000266862	0.00276789	0.000288969	0	0	0	0.000276459	0	0	0	0	0	0	0	0	0	0	0	0	0	0	0	0	0	0	0	0.00021929	0	0	5.52e-05	0
Firmicutes|Clostridia|Clostridiales|Lachnospiraceae|Roseburia|OTU2428	0.000219983	0.00205454	0.000705141	0.000236006	0.000126078	0.000387593	0.000562407	0.000291348	0	0.000291734	0.000292224	0.000202073	0.000682898	0.000324623	0.000575676	0.000874479	0.000566729	0.00054567	0.000464537	0.000281352	0.000211911	0.000462361	0.000539064	0.0115471	0.00104079	0.00198869	0.00124861	0.000428761	0.00129748	0.00179769	7.89e-05	0	0	0	0	6.88e-05	0	0	0.000244168	0	0.000184143	0	0	0.000430357	0.00160813	0.000265629	0.00388138	0.000642893	0.000326273
Firmicutes|Clostridia|Clostridiales|Lachnospiraceae|Roseburia|OTU2600	0	0.000397211	0.000313396	0	0	0	0	0	0	0	0	0	0	0	0	0	0	0	0	0	0	0.000260078	0.000664846	0.00163193	0.00117088	0	0	0	0	0	0	0	0	0	0	0	0	0	0	0	0	0	0	0	0	0	0	0.000276243	0
Firmicutes|Clostridia|Clostridiales|Lachnospiraceae|Roseburia|OTU2654	0.000205791	0.00104782	0.00180986	0.00064164	0.00231391	0	0.000562407	0.000529724	0.000974748	0.0006564	0.000292224	0.000416033	0.000425574	0.000708268	0.0004255	0.00100901	0.000708412	0.000237248	0	0	0	0.00340991	0.0019586	0.00388201	0.00196774	0.00204661	0.00429068	0.00148637	0.000216246	0.000323584	0	0	0	0	0	0	0	0	0.000272341	0.000142444	0.000115089	0.000325725	0.000391689	0.000198626	0.000264976	0.000250004	0.00255851	0.000416876	0.000280957
Firmicutes|Clostridia|Clostridiales|Lachnospiraceae|Roseburia|OTU281	0.000269657	0.000472544	0.00770171	0	0.000541394	0.000377393	0.000710409	0	0	0	0	0	0	0	0	0	0.000578536	0.000189798	0.000256978	0.00042583	0.000976073	0	0	0	0.000276459	0	0	0	0	0	0	0	0	0	0	0	0	0	0.00034747	0.00039446	0.000299232	0.00246737	0.000948758	0.00298767	0.00127006	0.00121096	0.000494258	0.00036665	0.0001722
Firmicutes|Clostridia|Clostridiales|Lachnospiraceae|Roseburia|OTU3162	0.00031933	0.000677999	0.010154	0.000494137	0.000370818	0.000367193	0.00117415	0	0	0.000281314	0.000231764	0.000332826	0.00115796	0.00063449	0	0	0.000118069	0	0	0	0.000532987	0.00209507	0.00287501	0.0121405	0.00235803	0.0020273	0.00322368	0.00182938	0.00108123	0.00350549	8.32e-05	0.000141292	0.000117881	6.64e-05	0.000140211	0.00011466	0.000108239	0.000124318	0	0	0	0	0	0	0.000959395	0	0.000625091	0.00140633	0.000552852
Firmicutes|Clostridia|Clostridiales|Lachnospiraceae|Roseburia|OTU32	0	0	0	0	0	0	0.000562407	0	0	0.000406343	0	0.000701312	0.000673001	0	0.00503091	0	0.000525405	0.000652432	0.000711631	0.000570308	0.000327498	0	0	0	0	0	0	0	0	0	0	0	0	0	0	0	0	0	0.0805943	0.00203804	0.00250895	0.00308624	0.00181918	0.0028387	0.00256752	0.00262504	0.00423027	0	0
Firmicutes|Clostridia|Clostridiales|Lachnospiraceae|Roseburia|OTU3224	0.000326426	0	0.00039958	0	0.000474647	0	0.000108535	0.000450266	0.000165523	0	0.000473604	0	0	0.000191822	0.00021275	0	0.000489985	0.000415184	0	0.000136874	0	0	0	0	0	0	0	0	0	0	0	0	0	0	0	0	0	0	0	0	0	0	0	0	0	0	0	0	0
Firmicutes|Clostridia|Clostridiales|Lachnospiraceae|Roseburia|OTU432	0	0	0	0	0	0.000183597	0	0	0	0.000291734	0	0	0.000306809	0	0	0	0	0	0	0	0	0	0.00102422	0	0.000796852	0	0.00104429	0.000614558	0	0	0	0	0	0	9.35e-05	4.59e-05	0	0	0	0	0	0	0	0	0	0	0	0	0
Firmicutes|Clostridia|Clostridiales|Lachnospiraceae|Roseburia|OTU61	0	0	0	0.000435135	0	0	0	0	0	0	0.000806135	0	0.00016825	0	0	0	0	0	0	0	0	0	0	0	0	0	0	0	0.00060942	0.000413468	0	0	0	0	0	0	0	0	0	0	0	0	0	0	0.00102335	0	0.000566943	0	0
Firmicutes|Clostridia|Clostridiales|Lachnospiraceae|Roseburia|OTU769	0.000227079	0.000924544	0.000266387	0	0.000393067	0	0	0	0.000294264	0.000156286	0	0	0.000969913	0	0	0.00022871	0.000100358	5.34e-05	0	0	0	0	0.000179688	0	0.000195147	0	0	0	0	0	0	0	0	0	0	0	0	0	0	0	0	0	0	0	0	0	0	0.000306379	0.000285489
Firmicutes|Clostridia|Clostridiales|Lachnospiraceae|Roseburia|OTU876	6.39e-05	0.000287636	0.00273438	0	0.000415316	0	0	0.000304591	0	0	0.000352684	0.00014264	0.000326603	0.00050169	0	0	0.00210752	0.000130486	0.00023721	0.000228123	7.06e-05	0	0	0	0	0	0	0	0	0	0	0	0	0	0	0	0	0	0	0	0	8.14e-05	0	0	0.000621322	9.38e-05	0.00220962	0	0
Firmicutes|Clostridia|Clostridiales|Lachnospiraceae|Roseburia|OTU964	0	0	0	0	0	0	0.000542674	0.000688641	0.00114027	0.000854362	0.000806135	0.000736972	0.00549287	0.00315769	0.003404	0.000861025	0	0	0	0	0	0	0	0	0	0	0	0	0	0	0	0	0	0	0	0	0	0	0	0	0	0	0	0	0	0	0	0	0
Firmicutes|Clostridia|Clostridiales|Lachnospiraceae|Unassigned|OTU1023	0.000539313	0.000773877	0	0.000309757	0.00109762	0.000234596	0	0	0	0	0	0	0	0	0	0	0	0.000521945	0.000217443	0.000684369	7.71e-05	0.000433463	0.000251563	0	0.000260196	0	0	0	0	0	0	0	0	0	0	0	0	0	0	0	0	0	0.000278535	0	0	0.000210941	0.000218055	5.52e-05	0
Firmicutes|Clostridia|Clostridiales|Lachnospiraceae|Unassigned|OTU1037	0	0.000109576	0	0	0.000800967	0	0	0	0	0	0	0	0	0	0	0	0.00132237	0.00103203	0.00173954	0.00968762	0.00566379	0	0.00044922	0	0	0	0.000408636	0	0	0	0	0	0	0	0	0	0	0	0	0	0	0	0	0	0	0	0	0.000170768	5.89e-05
Firmicutes|Clostridia|Clostridiales|Lachnospiraceae|Unassigned|OTU1049	0	0.00102727	0.00106555	0.000582639	0	0	0	0	0	0	0	0	0	0	0	0	0.00452793	0.000765125	0.000889539	0.00212154	0.00237597	0	0	0.000840689	0.000764327	0.0010233	0	0	0	0	0	0	0	0	0	0	0	0	0	0	0	0	0	0	0	0	0	0.00935711	0.000797557
Firmicutes|Clostridia|Clostridiales|Lachnospiraceae|Unassigned|OTU1103	0	0	0.000242882	0.000331883	0	0	0	0	0	0	0	0	0	0	0	0	0	0	0	0	0	0	0	0	0	0	0	0	0	0	0	0	0	0	0	0	0	0	0	0	0	0.00013029	0	0	0.000201016	0	0	0.00168257	0.000222047
Firmicutes|Clostridia|Clostridiales|Lachnospiraceae|Unassigned|OTU1112	0	0	0	0	0	0	0	0	0	0	0	0	0	0	0	0	0	0	0	0	0	0	0.000287501	0.000445071	0	0.000617844	0.000295126	0.000843231	0	0	0	0	0	0	0	0	0	0	0	0	0	0	0	0	0	0	0	0	0
Firmicutes|Clostridia|Clostridiales|Lachnospiraceae|Unassigned|OTU1154	0	0	0	0	0	0	0	0	0	0	0	0	0	0	0	0	0	0	0	0	0	0	0	0	0	0	0	0	0	0	0	0	0	0	0	0	0	0	0.00790729	0.000219144	0.000184143	0.000456015	0.000235014	0.000306215	0.000264976	0.000265629	0.000697776	0	0
Firmicutes|Clostridia|Clostridiales|Lachnospiraceae|Unassigned|OTU1163	0.000567698	0.0011026	0.00452857	0.0030312	0.000756469	0	0.00130242	0.00101972	0.00136097	0.00111484	0.000725521	0.000653766	0.00123713	0.00231663	0.00146422	0.000699583	0.000714315	0.00105575	0.000642445	0.000212915	0.000218332	0.0011848	0.00115	0	0	0.000656459	0	0.000971859	0.000570103	0.000161792	0	0	0	0	0	0	0	0	0	0	0	0.000187292	0	0.00033932	0.000630459	0	0	0.00194877	0.00057551
Firmicutes|Clostridia|Clostridiales|Lachnospiraceae|Unassigned|OTU1208	0	0.000198606	0.000203707	0	0	0	0	0	0	0	0	0	0	0	0	0	0	0	0	0	0	0	0.00122188	0	0.000292721	0.000212384	0.000476742	0.000585974	0	0.000341561	0	0	0	0	0	0	0	0	0.000319297	0.00090945	0	0.000154719	0.000113155	4.97e-05	0.000118782	7.81e-05	0.00014537	0.000205927	4.98e-05
Firmicutes|Clostridia|Clostridiales|Lachnospiraceae|Unassigned|OTU1317	0.000283849	0.00415702	0.000376075	0.000634265	0.00331511	0.000163197	0.000759743	0.00140377	0.000901183	0.000750172	0.00118905	0.00134319	0.000781869	0.00112142	0.000788426	0.000659222	0.00220198	0.00276394	0.00461572	0.0109119	0.00905436	0.00147378	0.00226407	0.00798655	0.00276459	0.00131292	0.00274694	0.00220097	0.00108123	0.00136624	0	7.91e-05	3.25e-05	0	0.000100151	0	0	0	0.00374704	0.00242155	0.00219821	0.00222307	0.00253292	0.0127783	0.0123808	0.00882045	0.0466928	0.00171271	0.000480347
Firmicutes|Clostridia|Clostridiales|Lachnospiraceae|Unassigned|OTU1327	0.00122055	0.00596502	0.00195089	0.00207242	0.000511729	0.000846585	0.00101628	0.0007681	0.00136097	0.000541791	0.00242848	0.00122433	0.00091053	0.00389547	0.00235276	0.000766851	0.00127514	0.0100415	0.000593026	0.0011102	0.000455929	0.000881376	0.000862503	0.00299186	0.00237429	0.000482691	0.0137574	0.000657434	0.0012385	0.000449422	0	0	0	0	0	0	0	0	0	0.00130391	0	0	0	0	0	8.59e-05	0	0.0656002	0.00151355
Firmicutes|Clostridia|Clostridiales|Lachnospiraceae|Unassigned|OTU1338	0	0	0.000219377	0.000125378	0.00016316	0	0.000187469	0	0	7.29e-05	0	0	0	0	0	0.000147989	0	0.000136418	0.0026785	0.000243331	0.000205489	0	0	0	0	0	0.00022702	0	0.000373516	0.000197746	0	0	0	0	0	0	0	0	0.00287367	0.000186273	0.000115089	0.000244294	0.000156676	0.00019035	0.000328935	0.000789075	0.00178805	0.000431944	0.00014501
Firmicutes|Clostridia|Clostridiales|Lachnospiraceae|Unassigned|OTU1359	0	0	0	0	0.000437565	0	0	0.000158917	0.00099314	0	0	0.000118866	0	0	0	8.07e-05	0.000301075	0.00029656	0.000494188	0.00249415	0.000269704	0	0	0	0	0	0	0	0.000334198	0	0	0	0	0	0	0	0	0	0	0	0	0	0	0	0	0	0	0	0
Firmicutes|Clostridia|Clostridiales|Lachnospiraceae|Unassigned|OTU1422	0	0	0	0	0	0	0	0	0	0	0	0	0	0	0	0	0	0	0	0	0	0	0	0	0	0	0	0	0	0	0	0	0	0	0	0	0	0	0.000478945	0.00257495	0.00032225	0.00801283	0.000487435	0.000256559	0.0005665	0.00416413	0.000508795	0	0
Firmicutes|Clostridia|Clostridiales|Lachnospiraceae|Unassigned|OTU1432	0	0	0	0	0	0	0	0	0	0	0	0.000653766	0	0	0	0	0	0	0	0	0	0	0	0.00096432	0.000634229	0	0.000976186	0	0	0	0	0	0	0	0	0	0	0	0	0	0	0	0	0	0	0	0	0	0
Firmicutes|Clostridia|Clostridiales|Lachnospiraceae|Unassigned|OTU1483	0	0	0	0	0	0	0	0	0	0	0	0	0	0	0	0	0	0	0	0	0	0.000693541	0.00104219	0.00628044	0.00404931	0.000637152	0.00133942	0.000743186	0	0	0	0	0	0	0	0	0	0	0	0	0	0	0	0	0	0	0	0	0
Firmicutes|Clostridia|Clostridiales|Lachnospiraceae|Unassigned|OTU152	0	0	0	0.00100302	0	0	0	0	0	0	0	0	0	0	0	0	0.00018891	0.000154211	0.000948842	0	0	0.000317873	0	0	0	0	0	0	0	0	0	0	0	0	0	0	0	0	0.00124901	0.000383503	0	0	0	0.000140694	0.000922846	0.000351568	0.000843146	0.000642893	0
Firmicutes|Clostridia|Clostridiales|Lachnospiraceae|Unassigned|OTU1562	0	0.000568423	0.000164533	0.000295007	0	0	0	0	0.00125062	0.000187543	0.000161227	0.000332826	0.000227633	0	0.000200235	0	0	0.000255042	0.000375583	0.000372601	0.0004174	0	0	0	0	0	0.00124861	0	0	0	0	0	0	0	0	0	0	0	0.000770069	0.000438289	0.000379795	0	0	0.000115865	0.000137056	0.00047657	0.000203518	0.000813661	0.000212984
Firmicutes|Clostridia|Clostridiales|Lachnospiraceae|Unassigned|OTU1565	0.00063866	0.00193812	0.00173151	0.00429973	0.000763885	0.000611989	0.00149975	0.00112566	0.00248285	0.00146909	0.000765828	0.0018662	0.000861045	0.00090009	0.00165194	0.000753397	0.00454564	0.00190985	0.0132838	0.00602245	0.00210626	0.000765785	0.00149141	0	0.000731803	0.000347537	0.0011351	0.000971859	0	0	0	0	0	0	0	0	0	0	0.00230081	0.000931364	0.00782608	0.000993461	0.000478731	0.000844161	0.00129747	0.00439069	0.00187527	0.00876946	0.00109211
Firmicutes|Clostridia|Clostridiales|Lachnospiraceae|Unassigned|OTU157	0	0.000883453	0.00076782	0.000162254	0.000444982	0.000101998	0.000266404	0	0	0.000312572	0.000392991	0.000332826	0	0	0	0	0.000419144	0.000225386	0.000286629	0.0016653	0.000321077	0.000390117	0.000431251	0.00257152	0	0	0.000658358	0.000357301	0	0	0	0	0	0	0	0	0	0	0	0	0	0	0	0	0	0	0	0.00038674	0.000104226
Firmicutes|Clostridia|Clostridiales|Lachnospiraceae|Unassigned|OTU161	0.000255464	0.000643756	0.000532773	0.000892396	0.00160193	0.000367193	0.00148002	0.00116539	0.000514961	0.00787681	0.000312377	0.00145017	0.000880839	0.00147556	0.00155182	0.000914839	0.0018832	0.00634638	0.00143315	0.000342185	0.000211911	0.000303424	0	0.00135994	0.000601704	0.00104261	0.00133942	0	0.0019069	0.000233699	0	0	5.69e-05	2.73e-05	0	0	0	0	0	0.00112859	0	0.000399013	0.000739857	0	0	0	0.000116296	0.000241085	0.000104226
Firmicutes|Clostridia|Clostridiales|Lachnospiraceae|Unassigned|OTU1612	0	0	0	0	0	0	0	0	0	0	0	0	0	0	0	0	0	0	0	0.00155124	0.000950387	0	0	0	0	0	0	0	0	0	0	0	0	0	0	0	0	0	0	0	0	0	0	0	0	0	0.000901294	0	0
Firmicutes|Clostridia|Clostridiales|Lachnospiraceae|Unassigned|OTU1619	0.00043287	0.000130121	0.000258552	0.000295007	0	0	0	0	0	0	0	0	0	0	0	0	0	0.000124555	0.000543607	0.000372601	0.0004174	0.00109811	0.00163516	0.00242316	0.00178885	0.000830228	0.00145293	0.0010719	0	0	0	0	0	0	0	0	0	0	0.000394425	0.000252016	0.00189898	0.000464158	0	0.000215178	0.000210153	0.000765637	0.000232592	0.000205927	0
Firmicutes|Clostridia|Clostridiales|Lachnospiraceae|Unassigned|OTU1633	0	0	0	0.000243381	0.000274405	0	0	0	0	0	0.00027207	0	0	0	0	0	0	0	0	0	0	0	0	0	0	0	0	0	0	0	0	0	0	0	0	0	0	0	0	0	0	0	0	0	0	0	0	0.00327474	0
Firmicutes|Clostridia|Clostridiales|Lachnospiraceae|Unassigned|OTU1680	0	0	0	0	0	0	0.000759743	0.000503238	0.000882791	0.000510534	0.00228741	0.00120055	0.000771971	0.00457423	0.00281581	0.000739943	0	0	0	0	0	0	0	0	0	0	0	0	0	0	0	0	0	0	0	0	0	0	0	0	0	0	0	0	0	0	0	0	0
Firmicutes|Clostridia|Clostridiales|Lachnospiraceae|Unassigned|OTU1731	0	0	0	0	0	0	0	0	0	0	0	0	0	0	0	0	0	0	0	0	0	0	0.000377345	0	0.00117088	0	0	0	0	0	0	0	0	0	0	0	0	0	0	0	0	0	0	0	0	0	0	0	0
Firmicutes|Clostridia|Clostridiales|Lachnospiraceae|Unassigned|OTU174	0	0	0	0	0	0	0	0	0	0	0	0	0	0	0	0	0	0	0	0	0	0	0	0	0.000894425	0	0	0.000414469	0	0	0	0	0	0	0	0	0	0	0	0	0	0	0	0	0	0	0	0	0
Firmicutes|Clostridia|Clostridiales|Lachnospiraceae|Unassigned|OTU1747	4.26e-05	0.000130121	0.000289891	0	0.000126078	9.18e-05	0.000157869	0	0.000202306	0.00011461	0	0.00014264	0.000217736	0.000295111	0.0011889	0.000107628	0.00305798	0.000682088	0.000217443	0.000159686	0.000154117	0.000809132	0.000215626	0.00143412	0.001984	0.001004	0.000726464	0.000328717	0.000452151	0.000197746	0	0	0	0	0	0	0	0	0.00512753	0.00198326	0.000379795	0.000708452	0.000261126	0.000206902	0.000712693	0.00110158	0.00565489	0.000326469	0.000308147
Firmicutes|Clostridia|Clostridiales|Lachnospiraceae|Unassigned|OTU179	0	0.000171212	0.000282057	0	0	0	0	0	0	0	0	0	0	0	0	0	0.00186548	0.000539739	0.000850004	0.00177936	0.00102102	0	0	0	0	0	0	0	0	0	0	0	0	0	0	0	0	0	0	0	0	8.96e-05	0	0	0.000511677	0.000320318	0.00202064	0	0
Firmicutes|Clostridia|Clostridiales|Lachnospiraceae|Unassigned|OTU1851	0	0.000486241	0.000987198	0	0	0	0	0.000225133	0	0	0	0	0	0	0	0	0	0	0	0	0	0	0	0.000420345	0.000422819	0	0.000295126	0	0	0	0	0	0	0	0	0	0	0	0.000309906	0	0	0.000162862	0	0	0.00218376	0	0.00157	0.00120542	0.000430499
Firmicutes|Clostridia|Clostridiales|Lachnospiraceae|Unassigned|OTU19	0.000241272	0.000191757	0.000180203	0.000302382	0.000133495	0.000254995	0	0	0	0	0	0	0	0	0	0	0	0.000551601	0.000128489	9.89e-05	0	0.00101142	0.000970316	0.00239844	0.000910688	0	0.00102159	0.000971859	0	0	0	0	0	0	0	0	0	0	0.000572856	0.000471161	0.00021867	0.00629463	0.000940054	0.000587602	0.000365484	0.000468757	0.000697776	0	0
Firmicutes|Clostridia|Clostridiales|Lachnospiraceae|Unassigned|OTU1900	0.000305138	0.000903998	0.000195873	0.00084077	0.000229907	0.000367193	0.000108535	0	0	0.000177124	7.05e-05	0.000130753	8.91e-05	0.000147556	0.000187721	0.000121082	0.000177103	0.00029656	0.000217443	9.89e-05	0	0.000288976	0.000467189	0.000692332	0.000471606	0.000540614	0.00152103	0.000485929	0.000176929	0	0	0	0	0	0	0	0	0	0.000394425	0.000219144	0.000886188	0.000374584	0.000182788	0	0	0.000632822	0.000421573	0.000693119	0.000131416
Firmicutes|Clostridia|Clostridiales|Lachnospiraceae|Unassigned|OTU1945	0.000134828	0.000301333	0.000446589	0.00022863	0.000333736	6.12e-05	0	0	0.000202306	0.000135448	0	0.000130753	0	0	0.000187721	0	0.000543116	0.00019573	0.000197675	0.000144478	0.000134852	0	0	0	0	0	0	0	0	0	0	0	0	0	0	0	0	0	0	0	0	0	0	0	0	0	0	0.000145655	0
Firmicutes|Clostridia|Clostridiales|Lachnospiraceae|Unassigned|OTU1959	0.000340619	0.000383514	0.000712976	0.00402685	0.000830633	0.00191756	0.00046374	0.000410536	0.000735659	0.000541791	0.000443374	0.00103414	0.000831354	0.00187396	0	0	0.000247944	0.000415184	0.000622677	0.000152082	0.000134852	0	0	0.0016072	0.000780589	0.000926766	0.00154374	0.00100044	0	0.000215723	0	0	0	0	0	0	0	0	0	0.00078892	0	0.000358297	0	0	0	0	0	0.000371673	0.000738646
Firmicutes|Clostridia|Clostridiales|Lachnospiraceae|Unassigned|OTU1992	0	0	0	0	0	0	0	0	0	0	0	0	0	0	0	0	0	0	0	0	0	0.00206617	0	0.00229953	0	0	0	0	0	0	0	0	0	0	0	0	0	0	0	0	0	0	0	0	0	0	0	0	0
Firmicutes|Clostridia|Clostridiales|Lachnospiraceae|Unassigned|OTU2026	0	0	0	0	0	0	0	0	0	0	0	0	0	0	0	0	0	0	0	0	0	0	0	0	0	0	0	0	0	0	0	0	0	0	0	0	0	0	0.000281732	0	0	0.00194621	0	0.00163867	0	0.00029688	0	0	0
Firmicutes|Clostridia|Clostridiales|Lachnospiraceae|Unassigned|OTU2041	0	0.000520484	0.000485764	0.00129803	0	0.00132598	0	0	0	0	0	0	0	0	0	0	0	0	0	0	0	0	0	0	0	0	0	0	0	0	0	0	0	0	0	0	0	0	0.000366252	0	0	0	0	7.45e-05	0	8.59e-05	0	0.00173782	0
Firmicutes|Clostridia|Clostridiales|Lachnospiraceae|Unassigned|OTU2050	0	0	0	0	0	0	0	0	0	0	0	0	0	0	0	0	0.000301075	0.000510083	0.000563375	0.00272227	0.000443086	0	0	0	0	0	0	0	0	0	0	0	0	0	0	0	0	0	0	0	0	0	0	0	6.4e-05	0	0	0.000326469	0
Firmicutes|Clostridia|Clostridiales|Lachnospiraceae|Unassigned|OTU2110	0	0	0	0	0	0	0	0	0	0	0	0	0	0	0	0	0	0	0	0	0	0.000722439	0.000233594	0	0.000292721	0.000926766	0.000522146	0.00105761	0	0	0	0	0	0	0	0	0	0	0	0	0	0	0	0	0	0	0	0	0
Firmicutes|Clostridia|Clostridiales|Lachnospiraceae|Unassigned|OTU2112	0	0	0	0	0	0	0.000197336	0	0.00163684	0.000739753	0.000302301	0.000701312	0.000484956	0	0.000613221	0.00107628	0	0	0	0	0	0.00173385	0.000628908	0	0	0	0.00183886	0	0	0	0	0	0	0	0	0	0	0	0	0	0	0	0	0	0	0	0	0	0
Firmicutes|Clostridia|Clostridiales|Lachnospiraceae|Unassigned|OTU2114	0.000149021	0.000451999	0.00166883	0.00179217	0.000170576	0.000520191	0.000394672	0.00021189	0	0.00088562	0.000282147	0.000297166	0.000801663	0.000339378	0.000863515	0.00026907	0.00141092	0.00126334	0.000296513	0.000539891	0	0	0.00104219	0.00131049	0	0.000540614	0.00045404	0.000228673	0	0	0	0	0	0	0	0	0	0	0.00550317	0.00059169	0.000368286	0.000439729	0.000426506	0.000388976	0.000804064	0.000976578	0.00258758	0.0030437	0.000715988
Firmicutes|Clostridia|Clostridiales|Lachnospiraceae|Unassigned|OTU2129	0	0.000438302	0.000712976	0.000737518	0.000667473	0	0	0	0	0.000687658	0.000473604	0.00179488	0.000603721	0	0.000876029	0.000659222	0.000401433	0.000883749	0.000929074	0.000790826	0.000552252	0.00127149	0.00134766	0.00143412	0.00118715	0.0010233	0.00236101	0.00118624	0	0	0	7.91e-05	0	0	0	0	0	0	0	0	0	0	0	0	0	0	0	0	0
Firmicutes|Clostridia|Clostridiales|Lachnospiraceae|Unassigned|OTU2134	0	0	0.000227212	0	0	0	0	0	0	0	0	0	0	0	0	0	0.000265654	0	0	0	0	0	0	0	0	0	0	0	0	0	0	0	0	0	0	0	0	0	0	0	0	0	0	0	0	0	0	0.000843797	0.000154073
Firmicutes|Clostridia|Clostridiales|Lachnospiraceae|Unassigned|OTU2147	0.00114249	0.00102727	0.00170801	0.00842245	0.000600725	0.00588529	0.000809077	0.00101972	0.00119545	0.00226093	0.000644908	0.00261506	0.00218725	0.00200676	0.00186469	0.00150679	0.00317605	0.00201661	0.00705701	0.00234967	0.000841221	0.000346771	0.000575002	0.00126103	0.000552917	0.000347537	0.0011124	0.000242965	0.000786349	0.000503353	0	0	0	0	4.67e-05	0	2e-05	0	0.000244168	0.00102998	0.000149616	0.000252437	0.000182788	0.00165522	0	0.000398444	0	0.00935208	0.00111477
Firmicutes|Clostridia|Clostridiales|Lachnospiraceae|Unassigned|OTU2175	0	0	0	0	0	0	0	0	0	0	0	0	0	0	0	0	0	0	0	0.00168811	0.000398135	0	0	0	0	0	0	0	0	0	0	0	0	0	0	0	0	0	0	0	0	0	0	0	0	0	0.000494258	0	0
Firmicutes|Clostridia|Clostridiales|Lachnospiraceae|Unassigned|OTU2181	0	0.000308181	0	0.000376134	0	0	0	0	0	0.000177124	0	0	0.000118765	0	0	0	0.000507695	5.93e-05	0	0.000190103	0	0	0	0	0	0	0	0	0.000432492	0	0	0	0	0	0	0	0	0	0	0	0	0	0	0	0	0	0	0.00063787	0.000244705
Firmicutes|Clostridia|Clostridiales|Lachnospiraceae|Unassigned|OTU2207	0	0	0	0	0	0	0	0	0	0	0	0	0	0	0	0	0.000200717	0.00150059	0.000168024	0.000220519	0.000160538	0	0	0	0	0	0	0	0	0	0	0	0	0	0	0	0	0	0	0	0	0.00091203	0	0.000215178	0	0	0	0	0
Firmicutes|Clostridia|Clostridiales|Lachnospiraceae|Unassigned|OTU2212	0.0015115	0.000506787	0.000665967	0.00800944	0.00100862	0.00107098	0.000444006	0.000158917	0.000551744	0.000312572	0.000221687	0.000986592	0.00074228	0.000545956	0.000913573	0.000443966	0.000796963	0.000723606	0.00723492	0.00112541	0.00138705	0.000635746	0.000628908	0.00108795	0.000455344	0.000212384	0.000658358	0.000543098	0	0	0	0	0	0	0	0	0	0	0.00742835	0.000701262	0.000414322	0.000871314	0.000487435	0.00072002	0.00111473	0.00125002	0.000959442	0.0013561	0.000598167
Firmicutes|Clostridia|Clostridiales|Lachnospiraceae|Unassigned|OTU225	0	0	0	0.000236006	0.000281822	0	0	0	0	0	0	0	0	0	0	0	0	0	0	0	0	0.000693541	0.000988284	0.000840689	0.0011221	0.00104261	0.000749166	0.000457345	0	0	0	0	0	0	0	0	0	0	0	0	0	0	0	0	0	0	0	0	0
Firmicutes|Clostridia|Clostridiales|Lachnospiraceae|Unassigned|OTU2258	0	6.16e-05	0.000477929	0	0.000111245	0	0.000177602	0.000105945	0.00012874	0	7.05e-05	0	0.000188044	0	0	0.000161442	4.13e-05	0	0	4.56e-05	0.000192646	0	0	0	0	0	0	0	9.83e-05	0.000215723	0	0	0	0	0	0	0	0	0	0	0	0	0	0	0	0	0	0.00359618	0.000217515
Firmicutes|Clostridia|Clostridiales|Lachnospiraceae|Unassigned|OTU2286	0	0	0	0	0	0	0	0	0	0	0	0	0	0	0	0	0	0	0	0	0	0	0	0	0	0	0	0	0	0	0	0	0	0	0	0	0	0	0.000638594	0	0.000345268	0.000789883	0	0.000446909	0	0.000781262	0.000944905	0	0
Firmicutes|Clostridia|Clostridiales|Lachnospiraceae|Unassigned|OTU2308	0	0.000130121	0	0.000597389	0.000289238	0	0.000128268	0.000158917	0	0.000812686	0.000141074	0.000772632	0	0.000427912	0.000300353	0	0.000218427	0.000154211	0.000365699	0.000174894	0.000128431	0.00284641	0.0039172	0.00380783	0.00287842	0.00799336	0.00388204	0.00344438	0.000550444	0.000197746	1.31e-05	0	0	0	0	0	0	0	0.00834867	0.000306802	0.000471866	0.000545589	0.000295943	0.000388976	0.000520814	0.000484383	0.00146824	0.00415369	0.000475815
Firmicutes|Clostridia|Clostridiales|Lachnospiraceae|Unassigned|OTU2387	0	0	0	0	0	0	0.00110508	0.000622426	0	0.000312572	0.000261994	0.000130753	0.0010194	0.000516445	0.00116387	0.00102247	0	0	0	0	0	0.000664644	0.000539064	0.0104839	0.000975737	0.0015253	0.00152103	0.000600266	0	0	0	0	0	0	0	0	0	0	0	0	0	0	0	0	0	0	0	0	0
Firmicutes|Clostridia|Clostridiales|Lachnospiraceae|Unassigned|OTU2398	0	0	0	0	0	0	0	0.000423779	0.000846008	0.000614724	0	0.00141451	0.00157363	0.00337903	0.00108878	0.000780304	0	0	0	0	0	0.000780234	0.000826565	0.00222535	0.00115462	0	0.00354151	0.00138633	0	0	0	0	0	0	0	0	0	0	0	0	0	0	0	0	0	0	0	0	0
Firmicutes|Clostridia|Clostridiales|Lachnospiraceae|Unassigned|OTU2399	0	0.000171212	0.000195873	0.000317133	0	0	0	0	0	0	0	0	0	0	0	0	0.000123972	0	0.000326164	0.00016729	0	0	0	0	0	0	0	0	0	0	0	0	0	0	0	0	0	0	0.000488336	0	0	0	0	0	0	0	0	0.00131592	0.000308147
Firmicutes|Clostridia|Clostridiales|Lachnospiraceae|Unassigned|OTU2451	0	0.000410908	0.000227212	0	0.000333736	0	0	0	0	0	0	0	0	0	0	0	0	0.000830368	0	0	0	0	0	0	0	0	0	0	0	0	0	0	0	0	0	0	0	0	0.000272341	0.000131487	0.000230179	0.000171006	0.000156676	0.000173798	0.000995943	0.000218753	0.0064835	4.52e-05	0
Firmicutes|Clostridia|Clostridiales|Lachnospiraceae|Unassigned|OTU2455	0.000723815	0.000150666	0	0.00161516	0.000533978	0.000938383	0.00027627	0	0	0.00033341	0	0	0	0	0	0	0	0	0	0	0	0	0	0	0	0	0	0	0	0	0	0	0	0	0	0	0	0	0	0	0	0	0	0	0	0	0	0.000944249	0.000253768
Firmicutes|Clostridia|Clostridiales|Lachnospiraceae|Unassigned|OTU2474	0	0.000191757	0	0	0.000170576	0	0.00117415	0.000993233	0.000331047	0	0.00018138	0.000190186	0	0	0	0.000174896	0	0	0	0	0	0.000650195	0	0.000667606	0	0	0	0	0	0.00138422	0	0	0	0	0	0	0	0	0	0	0	0	0	0	0	0	0	0	0
Firmicutes|Clostridia|Clostridiales|Lachnospiraceae|Unassigned|OTU2494	0	0	0	0	0	0	0.000888012	0.000754857	0	0.00102107	0.000493757	0.000546786	0.00040578	0.00110667	0	0.00142607	0	0	0	0	0	0.00280306	0.00206641	0.00294241	0.00165875	0.0022783	0.00374583	0.00105761	0	0	0	0	0	0	0	0	0	0	0	0	0	0	0	0	0	0	0	0	0
Firmicutes|Clostridia|Clostridiales|Lachnospiraceae|Unassigned|OTU2576	0.000298041	0.000828665	0.00158265	0.000811269	0.000229907	0	0	0	0.000827617	0.000406343	0	0.000344713	0	0.000250845	0.000237779	0.000390152	0.000537212	0.00014828	0.00136396	0.000197707	0	0.000968068	0	0	0	0	0	0.000671726	0	0	0	0	0	0	0	0	0	0	0.00324931	0.000252016	0.000253197	0.000374584	0.000156676	0.000165522	0	0.000304692	0	0.0041336	0.00111477
Firmicutes|Clostridia|Clostridiales|Lachnospiraceae|Unassigned|OTU270	0.000347715	0.000719089	0.000360406	0.000280257	0.000200242	0.000815985	0.00024667	0.00021189	0	0.000156286	0	0.000202073	0	0	0.000275324	0.000107628	0.000543116	0.000243179	0.000217443	0.000920096	0.000295391	0	0	0	9.76e-05	0	0	0.000257257	0.000137611	0	0	0	8.13e-06	0	0	0	0	0	0.00267646	0.000383503	0.000333759	0.000301296	0.000191493	0.000264835	0.00028325	0.000835951	0.000843146	0.00167755	0.0002583
Firmicutes|Clostridia|Clostridiales|Lachnospiraceae|Unassigned|OTU2706	0.000588987	0	0.000297726	0.00021388	0.00032632	0.000428392	0	0	0	0	0	0.000154526	0.000247427	0	0.000412985	0.000188349	0.000277461	0	0	0	8.99e-05	0	0	0	0	0	0	0	0	0	0	0	0	0	0	0	0	0	0.00203786	0.000120529	0.000161125	0	0.000130563	0.000157246	0.000201016	0.000187503	0.000363425	0.000673029	0
Firmicutes|Clostridia|Clostridiales|Lachnospiraceae|Unassigned|OTU272	0.000461255	0.00175321	0.00305561	0.00198392	0.00242515	0.000479391	0.000414406	0.000529724	0.000717268	0.000875201	0.000513911	0.00103414	0.00145487	0.000590223	0.000888544	0.000484327	0.00198946	0.00141756	0.000958725	0.00160447	0.000577938	0	0	0.000989046	0.000878163	0	0	0.00077177	0.00192655	0.000934798	5.26e-05	8.48e-05	3.25e-05	3.52e-05	7.34e-05	6.31e-05	3.61e-05	5.33e-05	0.0022163	0.000142444	0.000356777	0.000374584	0.000261126	0.000504842	0.000338072	0.000320318	0.000479721	0.00738323	0.000552852
Firmicutes|Clostridia|Clostridiales|Lachnospiraceae|Unassigned|OTU2733	0.000212887	0.000191757	0.000219377	0.00128328	0.000103829	0.00135658	0	0	0	0.000229219	0.000130997	0.00014264	0.000128662	0	0.000162691	0.000188349	0	0	0	0	0	0	0	0	0	0	0	0	0	0	0	0	0	0	0	0	0	0	0	0	0	0	0	0	0.000118782	0	0.00043611	0.000261175	0.000253768
Firmicutes|Clostridia|Clostridiales|Lachnospiraceae|Unassigned|OTU2737	0	0	0	0	0	0	0	0	0	0	0	0	0	0	0	0	4.72e-05	0	0	0.000653953	0.000764163	0	0	0	0	0	0	0	0	0	0	0	0	0	0	0	0	0	0	0	0	0	0	0	0	0	0.0021224	0	0
Firmicutes|Clostridia|Clostridiales|Lachnospiraceae|Unassigned|OTU2753	0	0	0	0	0	0	0	0	0	0	0	0	0	0	0	0	0	0	0	0	0	0	0	0	0	0	0	0	0.000117952	0	0	0	0	0	0	0	0	4e-05	0	0	0	0	0	0	0	0	0	0	0
Firmicutes|Clostridia|Clostridiales|Lachnospiraceae|Unassigned|OTU2792	0	0	0	0	0	0	0	0	0	0	0	0	0	0	0	0	0	7.12e-05	0	0	0	0	0	0	0	0	0	0	0	0	0	0	0	0	0	0	0	0	0.0072687	0.00116147	0.000471866	0.000496731	0.000626703	0.000612431	0.000694419	0.000539071	0.000814072	0	0
Firmicutes|Clostridia|Clostridiales|Lachnospiraceae|Unassigned|OTU2806	8.52e-05	0.000157515	0.000329066	0.000221255	0.000133495	0	0	0	0.00049657	0	0.000201534	0.00028528	0	0	0	0	0.000283365	0.00101424	0.00023721	0.000281352	0.000455929	0	0	0	0	0	0.00068106	0	0	0	0	0	0	0	0	0	0	0	0	0.000460203	0	0.00039087	0	0.000124141	0	0.000210941	0	0.00023104	0.000126884
Firmicutes|Clostridia|Clostridiales|Lachnospiraceae|Unassigned|OTU2826	0.0035694	0.00441041	0.00644029	0.00842983	0.00224716	0.00444712	0.000710409	0.00101972	0.00099314	0.00300069	0.000584448	0.0021396	0.00166271	0.00144605	0.00187721	0.000847572	0.00405566	0.00215896	0.0068198	0.00114822	0.00147053	0.000924722	0.000988284	0.00225008	0.00102452	0.00162184	0.00217939	0.000943275	0.000963278	0.00028763	0	0	0	0	0	0	0	0	0.00772886	0.00198326	0.00303836	0.000822455	0.000966167	0.000711744	0.000986806	0.00218753	0.00236953	0.00588147	0.00159965
Firmicutes|Clostridia|Clostridiales|Lachnospiraceae|Unassigned|OTU2841	0	0	0	9.59e-05	0	0.000316194	0	0	0	0	0	0	0.000188044	0	0	0	0.000549019	0.000213523	0.000504072	0.00123947	0.0008348	0	0	0.000914868	0	0	0.000590252	0	0	0.000197746	0	0	0	0	0	0	0	0	0	0	0	0	0	0	0	0	0	0.000497238	0.000131416
Firmicutes|Clostridia|Clostridiales|Lachnospiraceae|Unassigned|OTU2883	0	0	0	0	0	0	0.000779477	0.000225133	0	0	0	0.00105791	0	0.00160836	0	0.00022871	0	0	0.000583142	0	0	0.0023407	0.00176094	0.00267043	0.000601704	0.000849536	0.00503984	0.000214381	0	0	0	0	0	0	0	0	0	0	0	0	0	0	0	0	0	0	0	0	0
Firmicutes|Clostridia|Clostridiales|Lachnospiraceae|Unassigned|OTU2885	0	0	0	0	0	0	0	0	0	0	0	0.000130753	0	0	0	0	0.000389626	0.00014828	0.000504072	0.000745202	0.000186225	0	0	0	0	0	0	0.000471637	0	0	0	0	0	0	0	0	0	0	0.000582247	0	0.000126598	0.000252437	0	0.000422081	0	0.000281254	0.000901294	0	0
Firmicutes|Clostridia|Clostridiales|Lachnospiraceae|Unassigned|OTU2909	0	0	0	3.69e-05	0.000111245	0	0	0	0	0	0	0	0	0	0	0	0.000135779	0.000106762	0.000256978	0.000600724	0.000950387	0	0	0	0	0	0	0	0	0	0	0	0	0	0	0	0	0	0.000103302	0	0	0	8.7e-05	0	0.000374621	0	0.00193342	5.02e-05	0
Firmicutes|Clostridia|Clostridiales|Lachnospiraceae|Unassigned|OTU2955	0.000212887	0.000287636	0.000282057	0.000523637	0.000133495	0.00110158	0	0	0	0.000458438	0.00024184	0.00014264	0.0003365	0	0.000237779	9.42e-05	0.000448661	0.000237248	0.000217443	0.000144478	7.06e-05	0	0.00044922	0	0	0	0	0.000128628	0	0	0	0	0	0	0	0	0	0	0.000572856	0	0.000126598	0	0	0	0	0	0	0.000582622	0.000208452
Firmicutes|Clostridia|Clostridiales|Lachnospiraceae|Unassigned|OTU2956	8.52e-05	0	0	0.000191755	0.000526562	0	0.000207203	0	0.000533353	0	0.000443374	0.0001783	0	0.000221334	0.000375441	0	0.000342399	0	0.000326164	0.0009277	0.000372449	0.000303424	0	0	0	0	0	0.000528806	0	0	0	0	0	0	0	0	0	0	0	0.000219144	0	0	0	0	0	0	0.000101759	0.000286288	0
Firmicutes|Clostridia|Clostridiales|Lachnospiraceae|Unassigned|OTU2972	0	0	0	0	0	0	0	0	0	0	0	0	0	0	0	0	0	0	0	0	0	0	0.000952347	0	0.000536655	0	0.00102159	0.000443053	0	0	0	0	0	0	0	0	0	0	0	0	0	0	0	0	0	0	0	0	0
Firmicutes|Clostridia|Clostridiales|Lachnospiraceae|Unassigned|OTU2982	7.81e-05	0.000451999	0.000493599	0.000361384	0.000200242	0	0.000286137	0	0.000533353	0.000312572	0.000322454	0.000368486	0.000277118	0	0.00063825	0	0.000306978	0.000462633	0.000395351	0.000174894	0	0.000953619	0.00359376	0.00106323	0.000699278	0.000366845	0.0023156	0.000485929	0	0	0	0	0	0	0	0	0	0	0.000704331	0.000471161	0	0.00013029	0.000121859	5.79e-05	0.000402032	0.000570321	0.00043611	0.000979407	0.000226579
Firmicutes|Clostridia|Clostridiales|Lachnospiraceae|Unassigned|OTU3008	7.81e-05	0.000376666	0	0	0	0	0	0	0	0	0	0	0	0	0	0	0	0	0	0	0	0.000419015	0.000575002	0.000914868	0	0.00032823	0.000295126	0.00165788	0	0	0	0	0	0	0	0	0	0	0.000131475	0	0	0	0	0.00205247	0	0	0	0.000205927	0.000113289
Firmicutes|Clostridia|Clostridiales|Lachnospiraceae|Unassigned|OTU3015	0.000227079	0.000438302	0	0	0.00594051	0.000234596	0	0	0	0	0	0	0	0	0	0	0.000950452	0.000142349	0.000168024	0.00361955	7.71e-05	0	0.000413283	0.000370892	0.000178885	0	0.000612954	0	0	0	0	0	0	0	0	0	0	0	0.000328688	0.000317759	0.000253197	0.00365626	0.00146231	0.00470082	0.000520814	0.00017969	0.00501526	0	0
Firmicutes|Clostridia|Clostridiales|Lachnospiraceae|Unassigned|OTU3046	0.000241272	0.00040406	7.83e-05	0	0.00146102	0	0	0	0.000772442	0	0	0	0.000633413	0	0	0	0	0	0.000316281	0	0.000263283	0	0.000467189	0	0.00092695	0.00289614	0.000930782	0	0	0	0	0	0	0	0	0	0	0	0.000629203	0.000131487	0	4.07e-05	3.48e-05	0	0	6.25e-05	4.36e-05	0.000843797	0
Firmicutes|Clostridia|Clostridiales|Lachnospiraceae|Unassigned|OTU3096	0.000510928	0.000369817	0.000618957	0.000376134	0.00243257	0.000285595	0.00076961	0.000834316	0.000680485	0	0.0010379	0.000665652	0.000613618	0.00188871	0.000625735	0.000605408	7.08e-05	0.000172005	0	0	0	0.000447912	0	0.00116213	0.000292721	0.00117777	0.00079457	0.000385885	0.000393174	0.000593237	0	0	0	0	0	0	0	0	0	0	0	0.000407156	0	0	0	0	0	0.000833752	0.000367057
Firmicutes|Clostridia|Clostridiales|Lachnospiraceae|Unassigned|OTU3099	0.00011354	0.000253393	0.000156698	0.00163729	0	0	0.000256537	0	0	0.000291734	0	0.00028528	0.000376089	0.000221334	0.000475559	0	0.000330592	0.00029656	0.000553491	9.12e-05	0.000128431	0	0	0.000543975	0	0	0	0	0	0	0	0	0	0	0	0	0	0	0	0	0	0	0	0	0	0	0	0.000773481	0.000167668
Firmicutes|Clostridia|Clostridiales|Lachnospiraceae|Unassigned|OTU3102	0	0	0	0	0	0	0	0	0	0	0	0	0	0	0	0	0	0	0	0	0	0	0	0	0	0	0	0	0.000452151	0.000305607	0.000424932	0.000553863	9.35e-05	0	0.000607582	0.000309582	0	0.000195357	0	0	0	0	0	0	0	0	0	0	0
Firmicutes|Clostridia|Clostridiales|Lachnospiraceae|Unassigned|OTU3107	0	0	0	0	0	0	0	0	0	0.00033341	0	0.000404146	0.000395883	0	0.00236528	0.000282524	0	0	0	0	0	0.000982517	0	0.00180501	0.00204905	0.00154461	0.0011351	0	0	0	0	0	0	0	0	0	0	0	0	0	0	0	0	0	0	0	0	0	0
Firmicutes|Clostridia|Clostridiales|Lachnospiraceae|Unassigned|OTU3113	0.000177406	0.00143818	0	0.000708017	0.00228424	0.000499791	0.000661075	0	0.000643702	0.0002188	0.000251917	0.000677539	0	0.000531201	0.000375441	0.000242163	0	0.00247331	0.00133431	0.000433434	0.000359606	0	0	0	0	0	0	0	0.000491468	0.000269653	0	0	0	0	4.01e-05	0	0	0	0	0.000953278	0	0.000920173	0.000322056	0.000926922	0.000593911	0	0.00101759	0.000838774	0.000439562
Firmicutes|Clostridia|Clostridiales|Lachnospiraceae|Unassigned|OTU312	0.000347715	0.000431454	0.000822665	0.000663766	0.000763885	0.00125458	0.000384805	0	0.000680485	0.000302153	0.000231764	0.000820179	0.000455265	0.000309867	0.000463044	0.000363245	0.000549019	0.00069395	0.00181861	0.000608328	0.000353184	0.000433463	0	0.000494523	0.000341508	0	0.000771868	0.000528806	0.000373516	0.000143815	0	0	0	0	0	0	0	0	0.000751287	0.000504032	0.00113938	0.000358297	0.000200197	0.000273111	0.00028325	0.000929702	0.000930368	0.00175289	0.000389715
Firmicutes|Clostridia|Clostridiales|Lachnospiraceae|Unassigned|OTU3154	0.000219983	0.00110945	0.000219377	0.000250756	0.000259573	0	0	0	0	0	0	0	0	0	0	0	0.000596247	0.000747331	0.000306397	0.00046385	0.000263283	0	0	0	0	0	0.000431338	0	0	0	0	0	0	0	0	0	0	0	0	0	0	0	0	0	0	0	0.00193342	0.000406831	0.000226579
Firmicutes|Clostridia|Clostridiales|Lachnospiraceae|Unassigned|OTU3205	0	0.000362969	0.000227212	0	0	0	0.00076961	0	0	0.000145867	0.00015115	0.000190186	0.000197941	0	0.000175206	0.000121082	0.00133418	0.000723606	0.00174943	0.0113377	0.00482899	0.00306314	0.00384533	0.013451	0.0121967	0.00208522	0.00404095	0.00241536	0.00426594	0.00339763	0.000135803	0.00016955	0.000113816	9.76e-05	0.000213655	0.000103194	8.42e-05	7.55e-05	0.000591638	0.000328717	0.000195652	0.000855028	0.000809491	0.000786229	0.000356347	0.000382818	0.0108882	0.00908589	0.000498473
Firmicutes|Clostridia|Clostridiales|Lachnospiraceae|Unassigned|OTU3208	0	0.000486241	0	0	0	0	0	0	0	0	0	0	0	0	0	0	0.00022433	0.000355872	0.00132442	0.00046385	0.000122009	0.00141598	0.00134766	0.00148357	0.00128472	0	0.0011805	0.00102903	0.000393174	0.000755029	0	0	0	0	0	0	0	0	0	0	0	0	0.000287239	0.000355872	0	0.000203128	0	0.000125565	0
Firmicutes|Clostridia|Clostridiales|Lachnospiraceae|Unassigned|OTU3244	0	0	0	0	0	0	0	0	0	0	0	0	0	0	0	0	0	0	0	0	0	0	0	0.000543975	0	0	0	0	0	0	0	0	0	0	0	0	0	0	0.000215995	0	0	0.000122147	0	0.000273111	0	0.00129689	0.00100305	6.53e-05	0
Firmicutes|Clostridia|Clostridiales|Lachnospiraceae|Unassigned|OTU337	0.000631564	0.000917695	0.00076782	0.00179954	0.000341153	0.00100978	0	0	0	0	0	0.000523013	0.0003365	0	0	0	0.000625764	0.00029656	0.00138373	0.000311768	0.000147695	0	0	0	0	0	0	0	0	0	0	0	0	0	0	0	0	0	0.000572856	0	0	8.96e-05	0	0	0	0	0	0.00179809	0.000820214
Firmicutes|Clostridia|Clostridiales|Lachnospiraceae|Unassigned|OTU364	0	0	0	0	0	0	0	0	0.00513122	0	0	0	0	0	0	0	0	0	0	0.00189342	0	0	0	0	0	0	0	0	0	0	0	0	0	0	0	0	0	0	0.000309906	0	0	0.000228007	0.000121859	0	0.000676145	0.000781262	0.00665794	0	0
Firmicutes|Clostridia|Clostridiales|Lachnospiraceae|Unassigned|OTU375	0	0	0	0	0	0	0	0	0	0	0	0	0	0	0	0	0	0	0	0	0	0	0	0.00121158	0.000991999	0	0	0	0	0	0	0	0	0	0	0	0	0	0	0	0	0	0	0	0	0	0	0	0
Firmicutes|Clostridia|Clostridiales|Lachnospiraceae|Unassigned|OTU383	7.81e-05	0.000191757	0.000446589	0.000191755	0	0	0	0	0	0	0	0	0	0	0	0	0.000123972	0	0.000385467	0.000121666	0	0	0	0	0	0	0	0	0	0	0	0	0	0	0	0	0	0	0.000845197	0	0	0	0	0	0	0.000132815	0	0.00140131	0.000203921
Firmicutes|Clostridia|Clostridiales|Lachnospiraceae|Unassigned|OTU392	0	0.00206139	0.00081483	0.00130541	0	0	0	0	0	0	0	0	0	0	0	0	0.000891418	0	0.00251048	0.000707181	0.000603624	0	0	0	0	0	0	0	0	0	0	0	0	0	0	0	0	0	0.00166222	0	0	0	0	0	0	0	0	0.00119036	0.000444094
Firmicutes|Clostridia|Clostridiales|Lachnospiraceae|Unassigned|OTU412	0	0.000321878	0.000313396	0.000560513	0	0.000387593	0	0	0	0	0	0	0	0	0	0	0.000678895	0.000266904	0.000207559	0	0	0.000491258	0.00233594	0.000766511	0.000406557	0	0.00090808	0.000585974	0.000353857	0	0	0	0	0	0	0	0	0	0.000112693	0.000383503	0	0.000187292	0	0.000347596	0.00021929	0.00014844	0.000348888	0.00110497	0.000897251
Firmicutes|Clostridia|Clostridiales|Lachnospiraceae|Unassigned|OTU437	0.000184502	0.000753332	0.000423085	0.00118003	0.00016316	0	0	0	0	0	0	0.000154526	0	0	0	0	0	8.9e-05	0	0	0	0	0	0	0	0	0	0	0	0	0	0	0	0	0	0	0	0	0	0	0	0	0	0	0	0	0	0.000436966	0.000113289
Firmicutes|Clostridia|Clostridiales|Lachnospiraceae|Unassigned|OTU439	0	0.000164363	0	0	0	0	0	0	0	0	0	0	0	0	0	0	0.000519502	0.000403321	0.00084012	0.00474496	0.000520144	0	0	0	0	0	0	0	0	0	0	0	0	0	0	0	0	0	0	0	0	0	0	0	0.000173605	0	0.000973979	0	0
Firmicutes|Clostridia|Clostridiales|Lachnospiraceae|Unassigned|OTU471	0	0	0	0	0	0	0	0	0	0	0.000755751	0	0	0	0	0	0	0	0	0	0	0.000679093	0.000341407	0.000741785	0.000390295	0	0.000431338	0.0025154	0	0	0	0	0	0	0	0	0	0	0	0	0	0	0	0	0	0	0	0	0
Firmicutes|Clostridia|Clostridiales|Lachnospiraceae|Unassigned|OTU500	0.000347715	0.000773877	0.00151997	0.00143078	0.0011347	0.000805785	0.00027627	0	0.000735659	0.000281314	0.000100767	0.000332826	9.9e-05	0.000368889	0.00021275	0.000578501	0.000478178	0.000670225	0.000978493	0.00390851	0.00253009	0.000390117	0.00030547	0.00140939	0.000634229	0.000270307	0.000658358	0.000385885	0.000904301	0.000701098	4.38e-05	8.48e-05	4.47e-05	0	3.34e-05	0	3.21e-05	4.88e-05	0	0	0	0	0	0	0	0	0	0.00425917	0.000552852
Firmicutes|Clostridia|Clostridiales|Lachnospiraceae|Unassigned|OTU531	0.000177406	0.000287636	0.000752151	0.00120953	0.00112729	0.000673188	0.000483473	0.000370807	0.000423004	0.000489696	0.000292224	0.00148583	0.000395883	0	0	0.000538141	0.00110394	0.000338078	0.00159129	0.000585516	0.000205489	0	0.000664846	0	0.000455344	0	0.000635656	0.000314425	0.000294881	0.000431445	0	0	1.22e-05	0	0	0	0	0	0.000920326	0.000405417	0.000425831	0.000187292	0	0	0.00043858	0.000390631	0.000363425	0.00268709	0.000344399
Firmicutes|Clostridia|Clostridiales|Lachnospiraceae|Unassigned|OTU532	0.000553506	0.000232848	0.00041525	0.00113578	0.000229907	0	0	0	0	0.000375086	0	0.000392259	0	0	0	0	0	0.000539739	0.000336048	6.84e-05	0	0	0.000485158	0.00096432	0.000520393	0.00032823	0.000817272	0.000228673	0	0	0	0	0	0	0	0	0	0	0.000741895	0.000372546	0	0.000203578	0	0	0.000246702	0.000289067	0.0010612	0.00149673	0.000620825
Firmicutes|Clostridia|Clostridiales|Lachnospiraceae|Unassigned|OTU582	0.00063866	0.000602665	0.000391745	0.00162254	0.000296654	0.00321294	0	0	0	0	0	0	0	0	0	0	0.000318785	0.000391459	0.00271804	0.000319372	0.00025044	0	0.000377345	0	0	0	0.000976186	0.000328717	0.000235905	0	0	0	0	0	0	0	0	0	0.00177491	0.000350631	0.00187596	0.000472301	0.000252422	0.000422081	0.000529951	0.00206253	0.00236953	0.00102963	0.000303615
Firmicutes|Clostridia|Clostridiales|Lachnospiraceae|Unassigned|OTU595	0.000205791	0.000301333	0.000211542	0.000545763	0.000200242	0.000112198	0	0	0	6.25e-05	0	0	0	0	0	5.38e-05	6.49e-05	0.00010083	0.000385467	0.00012927	6.42e-05	0	0	0	0	0.000115846	0	0	0	0	0	0	0	0	0	0	0	0	0.00034747	0.000252016	0.000575447	0.00013029	0.000121859	0	0.000228427	0.000812513	0.000683239	0.000447012	0.000122352
Firmicutes|Clostridia|Clostridiales|Lachnospiraceae|Unassigned|OTU66	9.23e-05	0.000164363	0.000548443	0	0.000103829	0.000214196	0	0	0	0.000270895	0	0.000225846	0	0	0.000237779	0	0.00041324	8.9e-05	0.00118605	0	0.000102745	0	0	0	0	0	0	0	0	0	0	0	0	0	0	0	0	0	0.000291124	0	0.000149616	0	0	6.62e-05	0.000146193	0.000250004	0.000944905	0.000522351	0.0001722
Firmicutes|Clostridia|Clostridiales|Lachnospiraceae|Unassigned|OTU660	0	0	0	0.000110628	0.000170576	0	0	0	0	0	0	0	0	0	0	0	0	0.000106762	0	0	0.000218332	0	0	0.000247262	0	0	0	0	0	0	0	0	0	0	0	0	0	0	0.000187822	5.48e-05	0.00086317	0	0	9.1e-05	0.000292387	0.000578134	0.00029074	0	0
Firmicutes|Clostridia|Clostridiales|Lachnospiraceae|Unassigned|OTU732	0.000177406	0.000979331	0.000893179	0.00137916	0.000355985	0	0.000542674	0.000635669	0.00049657	0.000927296	0	0	0.000593824	0.000442667	0.000525618	0.000551594	0	0.000539739	0.00178896	0.000311768	0.000122009	0.000693541	0	0.00121158	0.000683016	0.000714382	0.0011805	0.000585974	0.00060942	0.000880867	0	0	0	1.56e-05	5.34e-05	0	0	0	0.0011551	0.000438289	0.00021867	0.000496731	0.000226309	0.00130762	0.000465992	0.000859388	0.00126472	0.000396786	0.000552852
Firmicutes|Clostridia|Clostridiales|Lachnospiraceae|Unassigned|OTU733	0	0	0	0	0	0	0.00112481	0	0.00147132	0.00490738	0.000443374	0.00153338	0.00266231	0	0.00260306	0.00114355	0	0	0	0	0	0	0.00100625	0	0	0	0.00367772	0.000728894	0	0	0	0	0	0	0	0	0	0	0	0	0	0	0	0	0	0	0	0	0
Firmicutes|Clostridia|Clostridiales|Lachnospiraceae|Unassigned|OTU784	0	0	0	0	0	0	0	0	0	0	0	0	0	0	0	0	0	0	0	0	0	0	0.00470783	0.000618154	0.000536655	0	0.000930782	0	0	0	0	0	0	0	0	0	0	0	0	0	0	0	0	0	0	0	0	0	0
Firmicutes|Clostridia|Clostridiales|Lachnospiraceae|Unassigned|OTU794	0	0	0	0	0	0	0	0.000437022	0.00316334	0	0	0.000416033	0.000227633	0.00151982	0	0	0	0	0	0	0	0.000895824	0.000970316	0.00276933	0.0015937	0.000386153	0.00129401	0.000686018	0	0	0	0	0	0	0	0	0	0	0	0	0	0	0	0	0	0	0	0	0
Firmicutes|Clostridia|Clostridiales|Lachnospiraceae|Unassigned|OTU8	0	0.000753332	0.000360406	0.000442511	0	0	0	0	0	0	0	0	0.000227633	0	0	0	0.000342399	0	0	0.000250935	0	0	0	0	0	0	0	0	0	0	0	0	0	0	0	0	0	0	0	0	0	0	0	0	0.000612185	0	0	0.00145153	0.00014501
Firmicutes|Clostridia|Clostridiales|Lachnospiraceae|Unassigned|OTU818	0	0	0	0	0	0	0.000236803	0.00055621	0	0.000395924	0.000806135	0	0.000227633	0	0	0.000686129	0	0	0	0	0	0.000924722	0	0.00096432	0	0.000482691	0.00152103	0.000528806	0	0	0	0	0	0	0	0	0	0	0	0	0	0	0	0	0	0	0	0	0
Firmicutes|Clostridia|Clostridiales|Lachnospiraceae|Unassigned|OTU829	0	0	0.000156698	0.000361384	0	0	0	0	0	0	0	0	0	0	0	0	0.000301075	0	0	0	0	0	0	0	0	0	0	0	0	0	0	0	0	0	0	0	0	0	0	0	0	0	0	0	0	0	0	0.000662983	0.000190326
Firmicutes|Clostridia|Clostridiales|Lachnospiraceae|Unassigned|OTU873	0.000390292	0.00115054	0.00260119	0.000774393	0.000823216	0.00131578	0.000878145	0.000569453	0.00112188	0.000718915	0.00018138	0	0.00117775	0.00213956	0.00160188	0.000565048	0.00164706	0.00113286	0.000365699	0.000212915	0.000654997	0.0005924	0.00030547	0	0	0	0.00034053	0.000242965	0	0	0	0	0	0	0	0	0	0	0	0	0	0	0	0	0.000374621	0	0.00158453	0.000818684	0.000244705
Firmicutes|Clostridia|Clostridiales|Lachnospiraceae|Unassigned|OTU913	0	0	0	0	0	0	0	0	0	0	0	0	0	0	0	0	0.000690702	0.000373665	0.000642445	0.0048286	0.00091828	0	0	0	0	0	0	0	0	0	0	0	0	0	0	0	0	0	0.000140866	0	0	0	0	0	0	0	0.000901294	0	0
Firmicutes|Clostridia|Clostridiales|Lachnospiraceae|Unassigned|OTU945	0	0.000150666	0.000148863	0.000634265	0.000281822	0	8.88e-05	0	0	0.000343829	0	0.00028528	0	0	0.000225265	0.00026907	0.000147586	9.49e-05	0.000721515	0.0009277	0	0	0	0	0	0	0	0	0	0	0	0	0	0	0	0	0	0	0.0052684	0	0	0	0	0	0	0.00077345	0.000712313	0.00209443	0.000208452
Firmicutes|Clostridia|Clostridiales|Lachnospiraceae|Unassigned|OTU989	0	0.000410908	0.000391745	0.000538388	0.000341153	0.000214196	0.000118402	0.00021189	0	0.000229219	0.000141074	0.000309053	0.000217736	0.0001328	0.00021275	0.00022871	0.000425047	0.000438909	0.000484305	0.000745202	0.000282548	0.000332322	0.000431251	0.000815963	0.00035777	0.000193076	0.000839974	0.000757478	0.000294881	0.000161792	0	0	0	0	0	0	0	0	0.000140866	5.48e-05	0.000207161	0	9.57e-05	6.62e-05	0.000109645	0.000281254	0.000494258	0.000858865	0.000140479
Firmicutes|Clostridia|Clostridiales|Peptococcaceae|Unassigned|OTU1067	0	0	0	0	0.000548811	0	0	0	0	0	0	0	0	0	0	0	0	0	0	0	0	0	0.000700783	0	0	0	0	0	0	0	0	0	0	0	0	0	0	0	0	0	0	0	0	0	0	0	0	0.0114114	0.000870062
Firmicutes|Clostridia|Clostridiales|Peptococcaceae|Unassigned|OTU2365	0	0	0	0	0	0	0.00238777	0.000993233	0.00476339	0.00390714	0.00215641	0.0043624	0.00206849	0.00333476	0.00311616	0.00246199	0	0	0	0	0	0.00190724	0.00221016	0.00417872	0.00300852	0.00334022	0.00544848	0.0034158	0	0	0	0	0	0	0	0	0	0	0	0	0	0	0	0	0	0	0	0	0
Firmicutes|Clostridia|Clostridiales|Peptococcaceae|Unassigned|OTU3017	0	0	0	0	0.00143877	0	0	0	0	0	0	0	0	0	0	0	0.00060215	0.00305457	0.000642445	0.000638744	0.0040841	0	0	0	0	0	0	0	0	0	0	0	0	0	0	0	0	0	0.00121145	0.000646476	0.000517902	0.00350969	0.00188011	0.00447736	0.00305179	0.00332036	0.0127926	0.000246107	0.000212984
Firmicutes|Clostridia|Clostridiales|Peptococcaceae|Unassigned|OTU3059	0.00436418	0.0056089	0.00553928	0.00667453	0.00243998	0.00947563	0.00137148	0.000662155	0.00279551	0.00201088	0.00121928	0.00284091	0.00111837	0.00174116	0.00229019	0.00138571	0.00415602	0.00141756	0.00599945	0.00295039	0.0010146	0.00156047	0.00192266	0.00323913	0.00269954	0.00231692	0.003428	0.00295845	0.00104191	0.00122243	0	8.48e-05	6.1e-05	6.25e-05	0	5.16e-05	6.41e-05	6.66e-05	0.0107997	0.00476639	0.00606521	0.00109932	0.000583182	0.00113382	0.00078579	0.00606259	0.00123565	0.013561	0.00181716
Firmicutes|Clostridia|Clostridiales|Peptostreptococcaceae|Peptoclostridium|OTU1892	0	0	0	0	0	0	0	0	0	0	0	0	0	0	0	0	0	0	0	0	0	0	0	0	0	0	0	0	0.00581898	0.00492567	0.00754801	0.00656158	0.00234136	0.00387046	0.00963452	0.00618016	0.00893176	0.00313015	0.000788851	0.000361588	0.000287723	0.000513017	0.000295943	0.000413805	0.000319798	0.000398444	0.000683239	0	0
Firmicutes|Clostridia|Clostridiales|Ruminococcaceae|_Eubacterium__coprostanoligenes_group|OTU1192	0.000688334	0.000479393	0.00126142	0	0	0	0	0	0	0	0	0	0	0	0	0	0.000560826	0	0.000573258	0	0.000873329	0.000910273	0	0	0.000845638	0	0	0	0.000550444	0	0	0	0	0	0	0	0	0	0.000234777	0.000471161	0.000713554	0.000366441	0.000156676	0	0.00149848	0.000687511	0.00103213	0.000396786	0.000362526
Firmicutes|Clostridia|Clostridiales|Ruminococcaceae|_Eubacterium__coprostanoligenes_group|OTU186	0	0	0	4.43e-05	9.64e-05	0	0	0	0	0	0	0	0	0	0	0	0	0	0	0	0.00062931	0	0.000467189	0	0	0	0	0	0.000216246	0.00167185	4.82e-05	0	4.06e-05	3.12e-05	0	0	4.41e-05	0	0.00026295	0.00039446	0.000230179	0.00206021	0.00154935	0.0028056	0	0.000281254	0.000130833	0	6.34e-05
Firmicutes|Clostridia|Clostridiales|Ruminococcaceae|_Eubacterium__coprostanoligenes_group|OTU813	0.000645756	0.000630059	0.00142595	0.00022863	0.00129045	0.00119338	0.00027627	0	0.00125062	0.00033341	0.00107821	0	0.000831354	0	0.000538132	0.00122427	0.000554923	0.000213523	0	0.000152082	0	0	0.000395314	0.00096432	0	0.000540614	0.00129401	0.000600266	0	0	0	0	0	0	0	0	0	0	0.000197213	0.00116147	0.00268158	0.000293152	0.000191493	0.000248283	0	0.00178909	0.00159907	0.00084882	0.000457689
Firmicutes|Clostridia|Clostridiales|Ruminococcaceae|Anaerotruncus|OTU142	0	0	0	0.000730142	0	0	0	0	0	0	0	0.000225846	0.000118765	0	0.000137662	0	0	0	0.000830236	0.00029656	0	0	0	0.00143412	0.000650491	0.000559921	0.000408636	0	0	0	0	0	0	0	0	0	0	0	0.0012678	0	0	0.000195435	0	0.000438633	0.00021929	0.000343755	0.0029074	0.000185836	0
Firmicutes|Clostridia|Clostridiales|Ruminococcaceae|Anaerotruncus|OTU170	0.000738007	0.00149297	0.00159832	0.00318608	0.0016316	0.00274375	0	0.000476752	0.000423004	0.000573048	0.000201534	0.000582446	0.000445368	0.000472178	0.000387956	0.000174896	0.00115117	0.000735469	0.0010378	0.000570308	0.000410978	0.000650195	0.000664846	0.000593428	0	0	0.00079457	0.000257257	0.000334198	0.00028763	0	0	0	0	0	0	0	0	0.000629203	0.000339674	0	0.000342011	0.000235014	0.000331044	0.000420306	0.00014844	0.00087222	0.00295329	0.000521131
Firmicutes|Clostridia|Clostridiales|Ruminococcaceae|Anaerotruncus|OTU2318	0.000127732	0.000451999	0.000282057	0	0.00024474	0	0	0	0	0	0	0	0	0	0	0	0.000454564	0.000183867	0.000197675	0.00033458	0	0.0005924	0	0	0	0	0	0.000428761	0.000393174	0	0	0	0	0	0	0	0	0	0.00213178	0.000306802	0.000241688	0.000187292	0.000191493	0.000173798	0.000383758	0.000250004	0.0014537	0.000949272	0.000235642
Firmicutes|Clostridia|Clostridiales|Ruminococcaceae|Anaerotruncus|OTU2565	0	0	0	0	0	0	0	0	0	0	0	0	0	0	0.000475559	0	0	0	0	0	0	0	0	0.002077	0.00117088	0.00113915	0.000930782	0	0	0	0	0	0	0	0	0	0	0	0	0	0	0	0	0	0	0	0	0	0
Firmicutes|Clostridia|Clostridiales|Ruminococcaceae|Anaerotruncus|OTU2731	0	0.00026709	0.000658132	0	0.000622974	0.000948583	0	0	0	0	0	0	0	0	0	0	0.000672991	0.000403321	0.000405234	0.000106457	6.42e-05	0	0	0	0	0	0	0	0.000275222	0.000377515	0	0	0	0	0	0	0	0	0.000441381	0.000109572	0	0.000154719	8.7e-05	0.00014897	0.000118782	0.000203128	0.000421573	0.00175289	0.000280957
Firmicutes|Clostridia|Clostridiales|Ruminococcaceae|Anaerotruncus|OTU973	0.000709622	0.000602665	0.000313396	0.000383509	0.000229907	0.000326394	0	0	0	0.00033341	0	0.000380373	0.000158353	0	0.000337897	0	0.000537212	0.000207592	0.000266862	0.000235727	0.000128431	0	0	0	0	0	0	0.000242965	0	0	0	0	0	0	0	0	0	0	0.000140866	0.000175316	0	5.7e-05	0	5.79e-05	0	0.000156252	0	0.00110497	0.000262831
Firmicutes|Clostridia|Clostridiales|Ruminococcaceae|Flavonifractor|OTU1172	0	0	0	0	0	0	0	0	0	0	0	0	0	0	0	0	0	0	0	0	0	0	0	0	0	0	0	0	0.000373516	0.000341561	0.000135803	0.00030519	4.88e-05	0	0.000280423	0.00022932	3.21e-05	0.000164277	0	0	0	0	0	0	0	0	0	0	0
Firmicutes|Clostridia|Clostridiales|Ruminococcaceae|Oscillibacter|OTU1308	9.23e-05	0	0.000242882	0.000140128	0.000467231	0.000183597	0	0	0	0	0	0.000237733	0	0	0	0	0	0	0.000227327	0.000517079	0.000205489	0	0.000521095	0	0	0	0	0	0	0	0	0	0	0	0	0	0	0	0.000112693	0	0	0	0.000139267	0.000173798	9.14e-05	0	0.000305277	0.000306379	0
Firmicutes|Clostridia|Clostridiales|Ruminococcaceae|Oscillibacter|OTU1733	0.000922509	0.00240381	0.000728646	0.000848145	0.00196534	0.00142797	0.000177602	0.000132431	0.000349438	0.000145867	0.00012092	0.000273393	0.000178147	0.000206578	0.000237779	0.000295977	0.00252076	0.000676157	0.0018878	0.00133072	0.000931123	0.000650195	0.000431251	0.000543975	0.000650491	0.000463383	0	0.000300133	0.000255563	0.000377515	0	0	0	0	0	0	0	0	0.00152136	0.000405417	0.00032225	0.000496731	0.000208901	0.000331044	0.000667008	0.00101564	0.00186074	0.00332496	0.000752241
Firmicutes|Clostridia|Clostridiales|Ruminococcaceae|Oscillibacter|OTU2505	0.000326426	0.000547878	0.000219377	0.000361384	0	0.00142797	0	0	0.000183915	0	0	0.000166413	0	0	0.000400471	0	0.000324689	0.000142349	0.000879655	0.000273748	0.000179803	0	0	0	0	0	0	0	0.000275222	0	0	0	1.22e-05	1.17e-05	0	0	0	0	0.000507118	0.000350631	0.000195652	0.000171006	0.00010445	0	0	0.000671885	0.000407036	0.00100954	0.000199389
Firmicutes|Clostridia|Clostridiales|Ruminococcaceae|Oscillibacter|OTU2732	8.52e-05	0	0	0	0	0.000601789	0	0	0	0	0	0	0	0	0	0	0.000265654	0	0.000128489	0.000182498	0	0	0	0	0	0	0	0	0	0	0	0	0	0	0	0	0	0	0	0.000164358	0	9.77e-05	0.000113155	0	0.000182742	0.00106252	0.000319814	0.000276243	6.8e-05
Firmicutes|Clostridia|Clostridiales|Ruminococcaceae|Oscillibacter|OTU750	0.000276753	0	0.000195873	0.000125378	0.000578476	0.000193796	0	0	0	0	0	0	0	0	0	0	0.000690702	0	0.000474421	0.000486662	0.000179803	0	0	0	0.000374032	0	0	0	0.000176929	0	0	0	0	0	0	0	0	0	0.000535292	0.000109572	0.00112788	0.000252437	0.00016538	0.000157246	0.000246702	0.00189065	0.000421573	0.000783526	0.000113289
Firmicutes|Clostridia|Clostridiales|Ruminococcaceae|Ruminiclostridium_5|OTU1204	0	0.000219151	0	0	0	0	7.89e-05	0	0	0.000208381	9.07e-05	0	0.000158353	0.000147556	0	0	0.000123972	0.000130486	0	0.000106457	0	0	0	0	0.000130098	0	0	0	0	0.000125838	0	0	0	0	0	0	0	0	0.000244168	0	0.000195652	0.000350154	0.000174084	0	0.000182742	0.000187503	0.000159907	0.000542441	0.000185794
Firmicutes|Clostridia|Clostridiales|Ruminococcaceae|Ruminiclostridium_5|OTU20	0.00026256	0.000527332	0.000352571	0.000774393	0.00016316	0.00172377	0.000197336	0	0.000312655	0.0002188	0	0.000225846	0.000277118	0	0	0	0.000177103	0.000112693	0.00108721	7.6e-05	0	0	0.000718752	0.000420345	0.000374032	0	0	0.000428761	0	0	0	0	0	0	0	0	0	0	0.0014744	0	0	0.000203578	0.000147971	0.000173798	0.000228427	0.000406256	0.000625091	0.00132597	0.000135947
Firmicutes|Clostridia|Clostridiales|Ruminococcaceae|Ruminiclostridium_5|OTU2046	0.000234175	0.000369817	0.00041525	0.000449886	0.000177993	0.000183597	0	0.000185403	0	0	0	0.00014264	0	0	0.000362926	0	0.000118069	0.000379597	0	0.000266144	0.00025044	0	0	0	0	0	0	0	0.000117952	0	0	0	0	0	0	0	0	0	0.000366252	0	0	0	0	0	0	0.000195316	0	0.000452034	0.000181263
Firmicutes|Clostridia|Clostridiales|Ruminococcaceae|Ruminiclostridium_6|OTU2209	0.0003761	7.53e-05	0.00155131	0	0	0	0	0	0	0.000125029	0	0	0	0	0	0	0	0.000142349	8.9e-05	0.0011102	5.78e-05	0	0.000952347	0	0	0	0	0	0	0	0	0	0	0	0	0	0	0	0.000187822	0.000219144	0.00348721	0.000187292	0.000182788	0.000173798	0.000429443	0.00162502	0.000188981	0.00011552	0
Firmicutes|Clostridia|Clostridiales|Ruminococcaceae|Ruminiclostridium_9|OTU1116	0	0.000232848	0.00043092	0.000486762	0	0.00169317	0	0	0	0	0.00027207	0	0	0	0	0	0.000194813	0.000480427	0.000168024	0.000737598	0.000507301	0.000635746	0	0.000667606	0	0	0.000839974	0.000585974	0.000275222	0	0	0	0	0	0	0	0	0	0.000582247	0.000449246	0.000725063	0.00294781	0.000687632	0.00147314	0.00102335	0.00128127	0.00120657	0	0.000222047
Firmicutes|Clostridia|Clostridiales|Ruminococcaceae|Ruminiclostridium_9|OTU1557	0.000241272	0.00116424	0.000752151	0.000346633	0.000852882	0	0.000325604	0.000423779	0	0.000354248	0.000403067	0.000427919	0.000296912	0	0	0	0.000732026	0.000753262	0.000948842	0.000806035	0.00033392	0	0.00102422	0	0.000683016	0.000540614	0	0	0	0	0	0	0	0	0	0	0	0	0	0	0	0	0	0	0	0	0	0.00140131	0.000212984
Firmicutes|Clostridia|Clostridiales|Ruminococcaceae|Ruminiclostridium_9|OTU1834	0.000915413	0.000369817	0.00043092	0.000538388	0	0.000764986	0	0	0	0	0	0	0	0	0	0	0.000678895	0.000551601	0.00215466	0.00063114	0.000481615	0	0.000395314	0	0.000308983	0	0	0	0	0	0	0	0	0	0	0	0	0	0.000507118	0.000547861	0.000161125	0.000309439	0.000235014	0.000182074	0.000338072	0.000460945	0.000741387	0.00110497	0.000389715
Firmicutes|Clostridia|Clostridiales|Ruminococcaceae|Ruminiclostridium_9|OTU2414	0.000170309	0.000232848	0	0.00021388	0	0	0	0	0	0	0	0	0	0	0	0	0	0	0.00052384	0	0	0	0	0	0	0	0	0.000257257	0.000629079	0.00028763	0	0	0	0	0	0	0	0	0.00111754	0.0015888	0.00178389	0.0036074	0.00208031	0.0062319	0.00155331	0.00378912	0.00241314	0.000246107	0.000158605
Firmicutes|Clostridia|Clostridiales|Ruminococcaceae|Ruminiclostridium_9|OTU3016	0.00173148	0.00197921	0.00240531	0.0019323	0.00123853	0.00189716	0.00074001	0.00107269	0.00114027	0.0006564	0.00123943	0.000843952	0.00112827	0.00115094	0.00128901	0.00099556	0.00144634	0.00305457	0.00324188	0.00231925	0.00294749	0.0017483	0.00118594	0.00380783	0.00260196	0.00187284	0.00304207	0.00282982	0.00235905	0.0024089	6.57e-05	9.61e-05	9.35e-05	0	8.01e-05	0.000108927	6.01e-05	7.99e-05	0.00229142	0.00569776	0.00668669	0.00483702	0.00254163	0.00254076	0.00698988	0.00689854	0.00744294	0.00225013	0.00120087
Firmicutes|Clostridia|Clostridiales|Ruminococcaceae|Ruminiclostridium_9|OTU3081	0.000723815	0.000479393	0.000360406	0.00022863	0.000341153	0.00106078	0	0	0.000514961	0	0	0	0	0	0.000400471	0.000336338	0.000549019	0.000521945	0.000859888	0.000775618	0.000314655	0.000404566	0	0.0015083	0	0	0.000703762	0.00077177	0.00031454	0.000665145	0	0	0	0	0	0	0	0	0.00132414	0.000810835	0.000552429	0.000659593	0.000470027	0.000405528	0.000520814	0.000757824	0	0.00130085	0.000385184
Firmicutes|Clostridia|Clostridiales|Ruminococcaceae|Ruminiclostridium_9|OTU344	0	0.000390363	0.000540608	0.000457261	0.000674889	0.000642588	0.000325604	0.00021189	0	0.000302153	0	0.000332826	0.000316706	0.000368889	0	0.000390152	0.000407337	0.00059312	0.000533723	0	0.000327498	0.000491258	0.000952347	0.000766511	0.000650491	0	0.0010897	0.000600266	0.000373516	0.000880867	0	0	0	0	0	0	0	0	0.00173735	0.00208187	0.00146163	0.00323282	0.000913942	0.00233386	0.0025858	0.00156252	0.0026312	0.00075339	0.000353463
Firmicutes|Clostridia|Clostridiales|Ruminococcaceae|Ruminiclostridium_9|OTU370	0	0.000321878	0	0.000486762	0	0	0	0	0	0	0	0	0	0	0	0	0.000366013	0	0.000622677	0	0	0	0	0	0	0	0	0	0	0	0	0	0	0	0	0	0	0	0	0	0	0	0	0.000132417	0.000173605	0.000250004	0.00029074	0.00117027	0.00014501
Firmicutes|Clostridia|Clostridiales|Ruminococcaceae|Ruminiclostridium|OTU1578	0.000560602	0.000479393	0.000477929	0.000118003	0.000385651	0.000713987	0	0	0	0	0	0	0	0	0	0	0.000590343	0.000575326	0	0.000281352	0	0	0	0	0	0	0	0	0	0.000143815	0	0	0	0	0	0	0	0	0.000356861	0	0	0.000529303	0	0	0	0	0.000639628	0.000622803	0.000398778
Firmicutes|Clostridia|Clostridiales|Ruminococcaceae|Ruminiclostridium|OTU1896	0	0	0	0.000258131	0	0	0	0	0	0.000104191	0	0	0	0	0	0	0	0.000118624	0.000948842	0.000197707	0.000134852	0	0	0	0	0	0	0	0	0	0	0	0	0	0	0	0	0	0.000835806	0.000701262	0.00117391	0.00013029	0.000147971	0	0	0.00101564	0.000261666	0.000200904	0
Firmicutes|Clostridia|Clostridiales|Ruminococcaceae|Ruminococcaceae_NK4A214_group|OTU1374	0.00026256	0.000527332	0.000462259	0.00019913	0.0004079	0.000183597	0.000138135	0.000132431	0.000257481	0	0.000251917	0.000344713	0.000524545	7.38e-05	0.000200235	0.000134535	0.000236137	0.000527877	0.000168024	0.00029656	0.000455929	0	0	0.000296714	0.00021141	0.000193076	0	0.00014292	0.00015727	0.000197746	0	0	0	0	0	0	0	0	0.000253559	0.000427332	0.000368286	0.000187292	0.000156676	0	0.000328935	0.000320318	0.000363425	0.000361627	0.00014501
Firmicutes|Clostridia|Clostridiales|Ruminococcaceae|Ruminococcaceae_UCG_009|OTU206	0.000120636	0.000451999	0.000211542	0.000132753	0.000237324	0.000244796	0	0	0	0	0	0.000130753	0	0	0	0	0.000342399	0.000320285	0.000168024	0.000547495	0.000160538	0	0	0	0.000227672	0	0	0	9.83e-05	0	0	0	0	0	0	0	0	0	0.000873371	0	0.000126598	0.000179149	0.000174084	9.93e-05	0.000301524	0.000851576	0.000247129	0.00050226	0.000158605
Firmicutes|Clostridia|Clostridiales|Ruminococcaceae|Ruminococcaceae_UCG_013|OTU2594	0	0	0	0	0	0	0	0	0	0.000145867	0	0	0	0.000516445	0.000387956	0	0	0	0	0	0	0.00134374	0.000323439	0.00138466	0	0.000540614	0	0.000928983	0	0	0	0	0	0	0	0	0	0	0	0	0	0	0	0	0	0	0	0	0
Firmicutes|Clostridia|Clostridiales|Ruminococcaceae|Ruminococcaceae_UCG_013|OTU452	0.000205791	0.000184909	0.000336901	0.000162254	0.000148327	0.000122398	0	0	0	7.29e-05	0	0	0	0.0001328	0.000200235	0	0.000519502	0.000587189	0	0.000266144	8.99e-05	0.000606849	0.000251563	0.00108795	0.000439082	0.00032823	0.000385934	0.000528806	0	0.000431445	0	0	0	0	0	0	0	0	0.000112693	0.00287079	0.000241688	0.000122147	0.000217605	0	0.000475129	0.00014844	0.00148277	0.000738322	0.0023247
Firmicutes|Clostridia|Clostridiales|Ruminococcaceae|Ruminococcaceae_UCG_014|OTU1104	0	0	0	0	0	0	0	0	0	0	0.000665061	0	0	0	0	0	0	0	0	0	0	0	0	0	0	0	0	0	0	0.000377515	0	0	0	0	0	0	0	0	0	0.000142444	0.000138107	0.0014169	0	0.00144004	0	0	0	0	0
Firmicutes|Clostridia|Clostridiales|Ruminococcaceae|Ruminococcaceae_UCG_014|OTU1256	0	8.9e-05	0	9.59e-05	7.42e-05	0	0.000118402	0	0	0	0	0	0	0	0	0	0.000596247	0.000498221	0.00084012	0.000775618	0.000443086	0	0	0	0	0	0	0	0	0	0	0	0	0	0	0	0	0	0.000507118	0.00059169	0.00043734	0.00535003	0.00231532	0.0062319	0.00201016	0.000632822	0.00391045	0	0
Firmicutes|Clostridia|Clostridiales|Ruminococcaceae|Ruminococcaceae_UCG_014|OTU1395	0.00387454	0.000342424	0.000274222	0.00019913	0	0.00157077	0	0	0	0	0	0	0	0	0	0	0	0	0	0.000920096	0.000199068	0	0	0	0	0	0	0	0	0	0	0	0	0	0	0	0	0	0.000215995	0.00129295	0.0020601	0	0	0.000165522	0.000274113	0.00206253	0	0.000110497	0.000199389
Firmicutes|Clostridia|Clostridiales|Ruminococcaceae|Ruminococcaceae_UCG_014|OTU1581	0	0	0	0	0	0	0	0	0	0	0	0	0	0	0	0	0	0	0	0.000258539	0	0	0	0	0	0	0	0	0	0	0	0	0	0	0	0	0	0	0	0	0	0.000464158	0.000147971	0.00019035	0.00115127	0.000359381	0.000450647	0	0
Firmicutes|Clostridia|Clostridiales|Ruminococcaceae|Ruminococcaceae_UCG_014|OTU1662	0	0	0	0	0	0	0	0	0	0	0	0	0	0	0	0	0	0	0	0	0	0.0018061	0.00075469	0.00106323	0.00110584	0	0.00079457	0.000414469	0	0	0	0	0	0	0	0	0	0	0	0	0	0	0	0	0	0	0	0	0
Firmicutes|Clostridia|Clostridiales|Ruminococcaceae|Ruminococcaceae_UCG_014|OTU1668	0	0	0	0	0	0	0	0	0.00378865	0	0	0	0	0	0.000337897	0	0	0	0	0	0	0.00132929	0	0.000593428	0	0.000907459	0	0	0	0	0	0	0	0	0	0	0	0	0	0	0.000138107	0	5.22e-05	8.28e-05	0.000374621	0.000500008	0.000348888	0	0
Firmicutes|Clostridia|Clostridiales|Ruminococcaceae|Ruminococcaceae_UCG_014|OTU169	0	0	0.000360406	0.00021388	0	0	0	0	0	0	0	0	0	0	0	0	0.000236137	0	0.00076105	0.000266144	0.000192646	0	0	0	0	0	0	0	0	0	0	0	0	0	0	0	0	0	0.000103302	0	0	0.000285009	0.000678928	0.0007614	0	0.000250004	0.00188981	0	0.000335336
Firmicutes|Clostridia|Clostridiales|Ruminococcaceae|Ruminococcaceae_UCG_014|OTU1696	0	0	0	0	0	0	0	0	0	0	0	0	0	0	0	0	0	0	0	0	0	0.00244184	0	0.00140939	0	0.000463383	0	0	0	0	0	0	0	0	0	0	0	0	0	0	0	0	0	0	0	0	0	0	0
Firmicutes|Clostridia|Clostridiales|Ruminococcaceae|Ruminococcaceae_UCG_014|OTU1830	0.000205791	0.000232848	0.00613473	0.000118003	0.000192825	0.000173397	0.000305871	0	0	0	0	0	0	0	0	0	0.00129285	5.93e-05	0	9.89e-05	0.000134852	0	0	0	0	0	0	0	0	0	0	0	0	0	0	0	0	0	0	0	0	0	0	0	0	0	0	0.000140633	7.7e-05
Firmicutes|Clostridia|Clostridiales|Ruminococcaceae|Ruminococcaceae_UCG_014|OTU1950	0	0	0	0	0	0	0	0	0	0	0	0	0	0	0	0	0	0	0	0.000349789	0	0	0	0	0	0	0	0	0	0	0	0	0	0	0	0	0	0	0.000244168	0.000931364	0.000126598	0.00325725	0	0.000198626	0.000127919	0.000210941	0.000218055	0	0
Firmicutes|Clostridia|Clostridiales|Ruminococcaceae|Ruminococcaceae_UCG_014|OTU2045	0	0	0	0	0	0	0	0	0	0	0	0	0	0	0	0	0	0	0	0.00033458	0	0	0	0	0	0	0	0	0	0	0	0	0	0	0	0	0	0	0	0.000109572	0	0	0	0.000132417	0.000246702	0.0022891	0.00029074	0	0
Firmicutes|Clostridia|Clostridiales|Ruminococcaceae|Ruminococcaceae_UCG_014|OTU207	0.000894124	0.000499938	0	0	0.000511729	0	0	0	0	0	0	0	0	0	0	0	0.000348302	0.000314353	0.000286629	0.000836451	8.99e-05	0.000534605	0	0.000840689	0.000455344	0	0	0	0	0	0	0	0	0	0	0	0	0	0.000309906	0.000153401	0.000161125	0.00122147	0.000470027	0.000537946	0.000730967	0.00156252	0.00165722	0	0
Firmicutes|Clostridia|Clostridiales|Ruminococcaceae|Ruminococcaceae_UCG_014|OTU2608	0	0	0	0	0	0	0	0	0	0	0	0	0	0	0	0	0	0	0	0	0	0.000462361	0.000844534	0	0	0	0.000522146	0.000343009	0	0	0	0	0	0	0	0	0	0	0	0	0	0	0	0	0	0	0	0	0
Firmicutes|Clostridia|Clostridiales|Ruminococcaceae|Ruminococcaceae_UCG_014|OTU2681	0	0.00076018	0	0	0.000422733	0	0	0	0	0	0	0	0	0	0	0	0	0.000308422	0	0	0.000346763	0.00176275	0.000377345	0.000543975	0.000325246	0	0	0	0	0	0	0	0	0	0	0	0	0	9.39e-05	0	0	0	0	0	0.000429443	0.000210941	0.00116296	8.04e-05	4.08e-05
Firmicutes|Clostridia|Clostridiales|Ruminococcaceae|Ruminococcaceae_UCG_014|OTU2702	0	0.000130121	5.48e-05	0	0.000934462	0	0	0	0.000643702	8.34e-05	6.05e-05	0	0	0	7.51e-05	0	0	0.000854093	0.000118605	9.12e-05	0	0	0	0	0	0.000212384	0	0	0	0	0	0	0	0	0	0	0	0	0	0	0	0	9.57e-05	0.000289663	0.000657871	0.00114064	0.000959442	0	0
Firmicutes|Clostridia|Clostridiales|Ruminococcaceae|Ruminococcaceae_UCG_014|OTU3171	0	0.000376666	0	0	0.000393067	0.000673188	0	0	0	0	0	0	0	0	0	0	0	0.000177936	0	0	9.63e-05	0.000491258	0.000431251	0.000815963	0.000308983	0	0	0	0	0	0	0	0	0	0	0	0	0	0	0.000252016	0	0.000342011	0.00120118	0	0	0.000554696	0	0	0.000321742
Firmicutes|Clostridia|Clostridiales|Ruminococcaceae|Ruminococcaceae_UCG_014|OTU568	0	0.000273939	0	0	0	0	0	0	0	0.000145867	0	0	0	0	0	0	0	0.000136418	0.000227327	0	0.000520144	0.00216732	0.000413283	0.000519249	0.00107331	0.000752998	0.00022702	0.000257257	0.000864984	0.000359538	0	0	0	2.34e-05	0	0	0	0	0	7.67e-05	0	0.000211721	0	0.000587602	0.000237564	0.000132815	0	0	0.000108758
Firmicutes|Clostridia|Clostridiales|Ruminococcaceae|Ruminococcaceae_UCG_014|OTU647	0.00204371	0.00201345	0.00041525	0.000708017	0.0004079	0.000336594	0	0	0	0	0	0	0	0	0	0	0	0	0	0.000136874	0	0	0	0	0.00071554	0	0	0	0	0	0	0	0	0	0	0	0	0	0	0	0	0	0	0	0	0	0	0.000436966	0
Firmicutes|Clostridia|Clostridiales|Ruminococcaceae|Ruminococcaceae_UCG_014|OTU674	0	0	0	0	0	0	0	0	0	0	0	0	0	0	0	0	0	0	0	0	0	0	0	0	0	0	0	0	0	0	0	0	0	0	0	0	0	0	0	0	0	0	0	0	0.000995943	0.00098439	0.00187527	0	0
Firmicutes|Clostridia|Clostridiales|Ruminococcaceae|Ruminococcaceae_UCG_014|OTU726	0	0	0	0	0	0	0	0	0.000220698	0	0	0	0	0	0	0	0	0	0	0	0	0	0	0	0.000308983	0	0	0	0	0	0	0	0	0	0	0	0	0	0.000140866	0.000887535	0	0.000179149	0.000139267	0.000819333	0.000237564	0.000140627	0.00209333	0	0
Firmicutes|Clostridia|Clostridiales|Ruminococcaceae|Ruminococcus_1|OTU1745	0	0	0	0	0	0	0	0	0	0	0	0	0	0	0	0	0.00322327	0.000177936	0.000187792	0.00012927	0	0	0	0	0	0	0	0	0	0	0	0	0	0	0	0	0	0	0	0	0	0	0	0	0	0	0	0	0
Firmicutes|Clostridia|Clostridiales|Ruminococcaceae|Ruminococcus_1|OTU2907	0.000290945	0.00272569	0.000203707	0	0.000222491	0.000499791	0.000315738	0.000291348	0.00165523	0.000322991	0.000161227	0.00021396	0.000831354	0	0.000575676	0.000282524	0.00236137	0.00019573	0.000316281	0.000364997	0.000224754	0.000635746	0	0	0.000536655	0.000135153	0.000635656	0	0	0	0	0	0	0	0	0	0	0	0	0	0	0	0	0	0	8.59e-05	0	0.000160723	0.000398778
Firmicutes|Clostridia|Clostridiales|Ruminococcaceae|Ruminococcus_1|OTU522	0.000127732	6.16e-05	0.000219377	8.85e-05	0.00128303	0	0.000325604	0.000542967	0.000441396	0.000260476	0.00112859	0.00032094	0.000296912	0	0.000287838	0.00045742	0.000112165	0.000569395	0.000217443	7.6e-05	9.63e-05	0	0.000377345	0.000247262	0	0	0.00034053	0.000686018	0.000452151	0.000161792	0	0	0	0	0	0	0	1.33e-05	0	0	0	0	0	0	0	0	0	0.000668006	0.000190326
Firmicutes|Clostridia|Clostridiales|Ruminococcaceae|Ruminococcus_1|OTU753	0.00011354	0.0022326	0.000164533	0.000892396	0.00097896	0.000142797	0.000128268	0	0	4.17e-05	0	0	0	0	0	0.000147989	0.00116298	0.000231317	0.000138373	0.000190103	0.000886172	0	0	0	0	0	0	0	0	0	0	0	0	0	0	0	0	0	0	0	0	0	0	0	0	0	0	0.00757911	0.000348931
Firmicutes|Clostridia|Clostridiales|Ruminococcaceae|Unassigned|OTU1512	0.000560602	0.000527332	0.000313396	0.00021388	0.000140911	0.000458992	0	0	0	0	0	0	0	0	0	0	0.00041324	0.000177936	0.000197675	0.000197707	0.000244018	0	0	0	0	0	0	0	0	0	0	0	0	0	0	0	0	0	0.000441381	0.000153401	0	0	0	0	0.000228427	0.000289067	0.000319814	0.00126067	0.000280957
Firmicutes|Clostridia|Clostridiales|Ruminococcaceae|Unassigned|OTU1796	0.000120636	0.000102727	9.4e-05	5.9e-05	9.64e-05	0.00171357	0	0	0	0	0	0	0	0	0	0	0.000242041	8.3e-05	0	0.00033458	7.06e-05	0	0.000215626	0	0	0	0	0	0	0	0	0	0	0	0	0	0	0	0.000150257	0	0	0.000138433	0	0	0	0	0	0.000296334	0.000117821
Firmicutes|Clostridia|Clostridiales|Ruminococcaceae|Unassigned|OTU209	0	0	0	0	0	0	0	0	0	0	0	0	0	0	0	0	0	0	0	0	0	0	0	0	0	0	0	0	0	0	0	0	0	0	0	0	0	0	0	0	0	0	0	0	0	0	0	0	0
Firmicutes|Clostridia|Clostridiales|Ruminococcaceae|Unassigned|OTU237	0	0.000280787	0	0.000442511	0	0	0	0	0	0	0	0	0	0	0	0	0	0	0	0.000258539	0	0	0.000377345	0	0	0	0	0	0	0	0	0	0	0	0	0	0	0	0	0.000164358	0	0	0	0	0.000274113	0	0	0.000572577	0.000126884
Firmicutes|Clostridia|Clostridiales|Ruminococcaceae|Unassigned|OTU2391	0.00179535	0.00299963	0.00121441	0.00223468	0.00300363	0.00745606	0.000631475	0.000331078	0.000275872	0.000729334	0.00024184	0.000392259	0.000326603	0.000236089	0.000538132	0.00072649	0.000891418	0.000913405	0.000563375	0.00197707	0.000378871	0.000245629	0.000215626	0.000173083	0.000406557	0.000386153	0.000204318	0.000300133	0.000294881	0.00028763	0	0	0	0	0	0	0	0	0.00982307	0.00226815	0.00142711	0.00131104	0.000652815	0.000744848	0.000804064	0.00194534	0.00241314	0.0071773	0.000956162
Firmicutes|Clostridia|Clostridiales|Ruminococcaceae|Unassigned|OTU2468	0.00295203	0.000725938	0.000509269	0.00110628	0.00133494	0.00825165	0	0	0.000478179	0.00055221	0.000372837	0.000475466	0	0.000457423	0.000175206	0.000834118	0.00163525	0.000326216	0.00122559	0.00269185	0.00062931	0	0.00206641	0	0	0.000579229	0.00174805	0	0.000747032	0.00122243	0	0	0	0	0	0	0	0	0.000544683	0.000547861	0.00134655	0.00108303	0.00049614	0.000248283	0.00050254	0.000835951	0.00043611	0.00048217	0.000104226
Firmicutes|Clostridia|Clostridiales|Ruminococcaceae|Unassigned|OTU2591	0.00132699	0.0013423	0.00171584	0.000892396	0.00141653	0.00244795	0.000296004	0.000317834	0.000514961	0.000343829	0.000141074	0.000273393	9.9e-05	0	0.0004255	0.000147989	0.001039	0.000652432	0.000790701	0.00120145	0.000661418	0.000288976	0	0	0	0	0	0.000242965	0	0	0	0	0	0	0	0	0	0	0.0022069	0.000416374	0.00210613	0.000749167	0.000287239	0.000455185	0.000529951	0.00253129	0.000886757	0.00164741	0.000539257
Firmicutes|Clostridia|Clostridiales|Ruminococcaceae|Unassigned|OTU2859	0	0	0	0	0	0	0	0	0	0	0	0	0	0	0	0	0	0	0	0	0	0	0	0	0	0	0	0	0	0	0	0	0	0	0	0	0	0	0.000544683	0	0.000264706	8.14e-05	0.000121859	9.1e-05	0.000191879	0.000375006	0.000973979	0.000371673	0.000181263
Firmicutes|Clostridia|Clostridiales|Ruminococcaceae|Unassigned|OTU2872	0	0	0	0	0	0	0	0	0	0	0	0	0	0	0	0	0	0	0	0	0.000571517	0	0	0	0	0	0	0	0	0	0	0	0	0	0	0	0	0	0.0015777	0.00656338	0.00935677	0.00155534	0.000644111	0.00091037	0.000959395	0.0100705	0.00603285	0	0
Firmicutes|Clostridia|Clostridiales|Ruminococcaceae|Unassigned|OTU2993	0.000773489	0.000328727	0.00142595	0.000656391	0.000660056	0.000826185	0.000404539	0	0	0	0	0	0.000376089	0	0	0	0.0017179	0.001293	0.00147268	0.000471454	0.000366028	0.001127	0	0.000989046	0	0	0	0.000914691	0	0.000539306	0	0	0	0	0	0	0	0	0.00275159	0.000339674	0.00115089	0.00202764	0.000757266	0.00128279	0.000913709	0.00114846	0.000988516	0.00144651	0.000870062
Firmicutes|Clostridia|Clostridiales|Ruminococcaceae|Unassigned|OTU3	0.000305138	0.00239012	0	0.000258131	0.000749053	0.00147897	0	0.000489995	0	0	0	0	0	0	0.0004255	0	0	0	0	0	0	0	0	0	0.00071554	0	0	0	0	0	0	0	0	0	0	0	0	0	0.00159648	0	0.000379795	0.00039087	0.000417802	0.000695192	0.000310661	0.000281254	0.000639628	0.00188348	0.000140479
Firmicutes|Clostridia|Clostridiales|Ruminococcaceae|Unassigned|OTU832	0	0	0	0	0.000444982	0	0	0	0	0	0	0	0	0	0	0	0	0	0.00111687	0	0	0	0	0	0	0	0	0	0	0	0	0	0	0	0	0	0	0	0.00116449	0	0.000287723	0	0	0	0	0.000164065	0.000479721	0	0
Firmicutes|Clostridia|Clostridiales|Ruminococcaceae|Unassigned|OTU86	0	0	0	0	0	0	0	0	0.000698876	0	0	0	0	0	0	0.000484327	0	0	0	0	0	0.000809132	0	0.00126103	0	0	0.000953484	0.000800354	0	0	0	0	0	0	0	0	0	0	0	0	0	0	0	0	0	0	0	0	0
Firmicutes|Clostridia|Clostridiales|Ruminococcaceae|Unassigned|OTU860	9.23e-05	0.000280787	0.000180203	0.000331883	0.000140911	0.000428392	0	0	0	0.000177124	0.000221687	0	9.9e-05	0.000206578	0	0.000255617	0.000135779	0.000172005	0.000632561	0.000266144	0.000141274	0	0.00044922	0.000296714	0	0	0.000363232	0	0.000235905	0	0	0	0	0	0	0	0	0	0.000244168	0.000230102	0.000414322	9.77e-05	0	0.000165522	0.000228427	0.000492195	0.000319814	0.000361627	0
Firmicutes|Clostridia|Clostridiales|Unassigned|Unassigned|OTU191	0	0	0	0	0	0	0	0	0	0	0	0	0	0	0	0	0	0	0	0	0	0	0	0	0	0	0	0	0	0	0	0	0	0	0	0	0	0	0.000122084	6.57e-05	0	0.0010016	0.000400393	0.000744848	0.000246702	7.03e-05	0.000188981	0	0
Firmicutes|Clostridia|Clostridiales|Unassigned|Unassigned|OTU461	0	0	0	0	0	0	0	0	0	0	0	0	0	0	0	0	0.000135779	0.000415184	0.000326164	0.000349789	0.000571517	0	0	0	0	0	0	0	0	0	0	0	0	0	0	0	0	0	0.000582247	0.000416374	0.000264706	0.000285009	0.000940054	0.00052967	0.000383758	0.0042735	0.000784998	0	0
Firmicutes|Erysipelotrichia|Erysipelotrichales|Erysipelotrichaceae|Allobaculum|OTU1481	0	0	0	0	0	0	0	0	0	0	0	0	0	0	0	0	0	0	0	0	0	0	0	0	0	0	0	0	0	0	0	0	0	0	0	0	0	0	0.00513692	0.00450342	0.00384398	0.0395674	0.0699992	0.0861789	0.00354519	0.00347662	0.0047536	0	0
Firmicutes|Erysipelotrichia|Erysipelotrichales|Erysipelotrichaceae|Allobaculum|OTU1885	0	0	0	0	0	0	0	0	0	0	0	0	0	0	0	0	0	0	0	0	0	0	0	0	0	0	0	0	0	0	0	0	0	0	0	0	0	0	0.000300515	0	0	0.00212536	0.00375151	0.00428701	0	0	0	0	0
Firmicutes|Erysipelotrichia|Erysipelotrichales|Erysipelotrichaceae|Allobaculum|OTU2568	0	0	0	0	0	0	0	0	0	0	0	0	0	0	0	0	0.000401433	0.000237248	0.000494188	0.000494267	0.000288969	0	0	0	0	0	0	0	0	0	0	0	0	0	0	0	0	0	0	0	0.000886188	0	0	0	0	0.000234379	0	0	0
Firmicutes|Erysipelotrichia|Erysipelotrichales|Erysipelotrichaceae|Allobaculum|OTU764	0	0	0	0	0	0	0	0	0	0	0	0	0	0	0	0	0	0	0	0	0	0	0	0	0	0	0	0	0	0	0	0	0	0	0	0	0	0	0.00171857	0.00156688	0.00113938	0.0122065	0.0224743	0.0278739	0.0012061	0.00100002	0.00151185	0	0
Firmicutes|Erysipelotrichia|Erysipelotrichales|Erysipelotrichaceae|Erysipelatoclostridium|OTU2038	0	0	0	0	0	0	0	0	0	0	0	0	0	0	0	0	0	0	0	0	0	0	0	0	0	0	0	0	0.000668397	0.000790983	0.000538831	0.000361707	0.0003008	0.000199186	0.000360543	0.000246519	0.000244541	0.000328554	0.000253559	0	8.06e-05	0.000138433	0.00010445	0.000124141	0	0	0	0	0
Firmicutes|Erysipelotrichia|Erysipelotrichales|Erysipelotrichaceae|Incertae_Sedis|OTU1168	0	0	0	5.16e-05	0	0	0	0	0	0	0	0	0	0	0	0	0	0	0	0	0	0	0	0	0	0	0.000385934	0	0.000471809	0.000467399	0.000424932	0.00044083	0.000361772	9.37e-05	0.000514108	0.000217854	0.000112248	0.000497272	0	0	0	0	0	0	0	0	0	0	0
Firmicutes|Erysipelotrichia|Erysipelotrichales|Erysipelotrichaceae|Turicibacter|OTU2808	0	0	0	0	0	0	0	0	0	0	0	0	0	0	0	0	0.000177103	0.000142349	0.000108721	9.12e-05	7.71e-05	0	0	0	0	0	0	0	0.00182826	0.00168983	4.38e-05	5.09e-05	6.5e-05	5.08e-05	0	4.01e-05	4.01e-05	3.55e-05	0.000112693	0	5.75e-05	0.000806169	0.000731153	0.00105106	6.4e-05	0.000132815	8.72e-05	0	0
ProteoAlphaproteoRhodospirillales|Rhodospirillaceae|Thalassospira|OTU1966	4.97e-05	0	0	4.43e-05	0	0	0	0	0	0	0	0	0	0	0	0	0	0	0	0	0	0	0	0	0	0	0	0	0	0	0	0	0	0	0	0	0	0	0	0	0	0	2.61e-05	0	5.48e-05	0	0	0	0
ProteoBetaproteoBurkholderiales|Alcaligenaceae|Parasutterella|OTU1298	0	6.85e-05	0.000125358	0.000154879	0.000177993	9.18e-05	0	0	0.000606919	0	0	0	0	0	0	0	5.9e-05	0	0.000187792	0.000509475	0.000687104	0	0.000467189	0	0.000683016	0.000308922	0.00056755	0.000443053	0.00200519	0.00228306	0.00634331	0.00653898	0.00536155	0.00351505	0.00674349	0.0051253	0.00659459	0.00552771	0.000460163	0.000328717	0.000333759	0.000789883	0.00114895	0.000786229	0.00256752	0.00101564	0.00274749	0	0
ProteoBetaproteoBurkholderiales|Alcaligenaceae|Parasutterella|OTU1402	0.00373261	0.00152036	0.0011674	0.00378347	0.00476872	0.000815985	0.000138135	0.000185403	0.000239089	0.000281314	0.000433297	0.00028528	0	0.000575467	0.000788426	0.00119736	0.000749736	0.00214116	0.00138373	0.000159686	7.71e-05	0.000173385	0.000503127	0	0.000130098	0	0	0.000171505	0	0	0	0	0	0	0	0	0	0	0.00109876	0.00357206	0.000932224	0.000122147	0.000113155	0.00014897	0	0.000382818	0.000159907	0.000361627	0.000824746
ProteoBetaproteoBurkholderiales|Alcaligenaceae|Parasutterella|OTU2436	0	0	0	0	0	0	0	0	0	0	0	0	0	0	0	0	0	0	0	0	0	0	0	0	0	0	0	0	0.00172997	0.00177971	0.00478377	0.00486043	0.00402015	0.00249959	0.00502758	0.00344553	0.00501109	0.00417353	0	0	0	0	0	0	0	0	0	0	0
ProteoBetaproteoBurkholderiales|Alcaligenaceae|Parasutterella|OTU2563	0.000730911	0.000150666	0.000148863	0.00021388	0.000467231	0.000214196	0	0	9.2e-05	0	0	0	0	0	0	0.00026907	0.000277461	0.00223606	0.000187792	0.000220519	0.000263283	0	0.00030547	0.000840689	0.00117088	0.000482691	0.00152103	0.000171505	0	0.000179769	0	0	0	0	1.34e-05	0	0	0	0.000450772	0.00255303	0.00247442	0.00228007	0.00651945	0.00345941	0.000831475	0.00129689	0.000523332	0	0.000126884
ProteoDeltaproteoDesulfovibrionales|Desulfovibrionaceae|Bilophila|OTU521	0.000454158	0.000890301	0.000759986	0.00101777	0.000919629	0.000193796	0.000148002	0	0.000202306	0.000135448	7.05e-05	0.000261506	0.000108868	0.000162311	0.000325382	0	0.000549019	0.000379597	0.00208547	0.00186301	0.00156686	0	0.000341407	0.000370892	0.000162623	0	0	0.000400177	0.000275222	0.000305607	0	3.96e-05	2.03e-05	1.56e-05	6.01e-05	4.59e-05	2.41e-05	2.66e-05	0.00973855	0.000580733	0.00365984	0.000553732	0.000339464	0.0003807	0.000968532	0.00415631	0.00219509	0.00144149	0.000212984
ProteoDeltaproteoDesulfovibrionales|Desulfovibrionaceae|Desulfovibrio|OTU1506	0	0	0.000321231	0	0	0.000683388	0	0.000145674	0	0.000531372	0	0	0	0	0	0.00022871	0	0	0	0	0	0	0	0	0	0	0	0	0	0	0	0	0	0	0	0	0	0	0	0	0	0	0	0	0	0	0.000479721	0.000662983	0
ProteoDeltaproteoDesulfovibrionales|Desulfovibrionaceae|Desulfovibrio|OTU2620	0.000106443	0.000157515	0.000117524	0.000567888	0.000148327	0.000163197	0	7.95e-05	0.000220698	0	0	0	0	7.38e-05	0	5.38e-05	5.9e-05	0.00010083	0.000553491	0.000448642	0.000488037	0	0.000377345	0.000222535	0	0.000173769	0.00034053	0	0.000196587	0.000215723	8.32e-05	0.00023737	0	0	0.000373897	0.000131859	0	0.000230876	0.000544683	6.57e-05	0.000310741	0.000179149	0.000313351	0.001109	0.00021929	0.000343755	0.000479721	0.000241085	3.17e-05
ProteoDeltaproteoDesulfovibrionales|Desulfovibrionaceae|Desulfovibrio|OTU3037	0.000674141	0.000664302	0.000571948	0.000538388	0.000259573	0.00168297	0	0	0	0	0	0.00024962	0.000178147	0	0	0	0	0	0.000731399	0	0	0	0.000503127	0.000717059	0.000374032	0.000231692	0.00056755	0.000185797	0	0.000125838	0	0	0	0	0	0	0	0	0	0.000175316	0.000713554	0	0	0	0.000456855	0.000593759	0.00087222	0.00183827	0.000222047
ProteoDeltaproteoDesulfovibrionales|Desulfovibrionaceae|Desulfovibrio|OTU331	0	0	0.000376075	0.000656391	8.9e-05	0.00057119	0	0	0	0	0.00012092	0	0	0	0	0	3.54e-05	0	0.000780818	0	0	0	0	0	0	0	0	0	0	0	0	0	0	0	0	0	0	0	0.000197213	0.000120529	0.000287723	0.00052116	0.000156676	0.000811057	0	0	0.000188981	0.000889001	4.98e-05
ProteoEpsilonproteoCampylobacterales|Helicobacteraceae|Helicobacter|OTU879	0	1.37e-05	0	0	0	0	0	0.00055621	0	0	0	0	0	0	0	0	0	0	0	0	0	0.00314983	0.00778049	0.000420345	0.000422819	0.000463383	0.00068106	0.00590261	0.00581898	0.00298416	7.45e-05	0.000107382	9.76e-05	6.25e-05	0.000126858	0.00038411	0.000116257	0	0.0130818	0.00118338	0.000448849	0.000480444	0.000304647	0.000314491	0.00253097	0.000593759	0.00344527	0	0
ProteoGammaproteoB38|Unassigned|Unassigned|OTU298	0	0	0	0	0	0	0	0	0	0	0	0	0	0	0	0	0	0	0	0	0	0	0	0	0	0	0	0	0.000845325	0.00115052	0.000389886	0.000435178	0.000886139	0.00128885	0.000373897	0.000321048	0.00134297	0.000346314	0	0	0	0	0	0	0	0	0	0	0
ProteoGammaproteoB38|Unassigned|Unassigned|OTU460	0	0	0	0	0	0	0	0	0	0	0	0	0	0	0	0	0	0	0	0	0	0	0	0	0	0	0	0	0	0	0	0.000282583	0.000308929	0.000550691	0	0.000252252	0.000521153	0.000213116	0	0	0	0	0	0	0	0	0	0	0
ProteoGammaproteoEnterobacteriales|Enterobacteriaceae|Enterobacter|OTU1089	0	0	0	0	0	0	0	0	0	0	0	0	0	0	0	0	0	0	0	0	0	0	0	0	0	0	0	0	0.00137611	0.00118647	0.00287814	0.00366793	0.00389007	0.00610056	0.00343184	0.00318754	0.00498302	0.0027128	0	0	0	0	0	0	0	0	0	0	0
ProteoGammaproteoEnterobacteriales|Enterobacteriaceae|Enterobacter|OTU788	0	0	0	0	0	0	0	0	0	0	0	0	0	0	0	0	0	0	0	0	0	0	0	0	0	0	0	0	0.00353857	0.00302012	0.0234851	0.0337744	0.020621	0.00825646	0.0205042	0.0275413	0.00635005	0.0190828	0	0	0	0	0	0	0	0	0	0	0
ProteoGammaproteoEnterobacteriales|Enterobacteriaceae|Escherichia_Shigella|OTU1740	0	0	0	0	0	0	0	0.000291348	0.000441396	0.00227135	0.000221687	0	0	0.000472178	0	0	0	0	0	0	0	0.00163271	0.0013836	0	0.00204905	0.00801267	0.00385934	0.00748903	0	0	0	0	0	0	0	0	0	0	0	0	0	0	0	0	0	0	0	0	0
ProteoGammaproteoEnterobacteriales|Enterobacteriaceae|Escherichia_Shigella|OTU2664	9.93e-05	8.22e-05	0	8.85e-05	0	0	0	0	0	0	0	0	0	0	0	0	0.000360109	0.000118624	0	0	3.21e-05	0	0	0.000791237	0.0037078	0.000965381	0.00247452	0	0	0	0	0	0	0	0	0	0	0	0.000206604	0	0.000161125	8.96e-05	0.001236	0	0.000164468	0.000117189	0	4.52e-05	0
ProteoGammaproteoEnterobacteriales|Enterobacteriaceae|Escherichia_Shigella|OTU2691	0	0	0	0	0	0	0.000315738	0	0	0.00207339	0	0	0	0	0.000325382	0	0	0	0	0	0	0	0	0.00121158	0	0.0121445	0.00326909	0.00758907	0	0	0	0	0	0	0	0	0	0	0	0	0	0	0	0	0	0	0	0	0
ProteoGammaproteoEnterobacteriales|Enterobacteriaceae|Klebsiella|OTU1436	0	0	0	0	0	0	0	0	0	0	0	0	0	0	0	0	0	0	0	0	0	0	0	0	0	0	0	0	0.00174963	0.0014741	0.00598847	0.00853402	0.00837767	0.0104436	0.00564851	0.00701718	0.00770104	0.00535899	0	0	0	0	0	0	0	0	0	0	0
ProteoGammaproteoEnterobacteriales|Enterobacteriaceae|Klebsiella|OTU1824	0	0	0	0	0	0	0	0	0	0	0	0	0	0	0	0	0	0	0	0	0	0	0	0	0	0	0	0	0.0293898	0.0276844	0.145024	0.214893	0.179683	0.163961	0.127472	0.1743	0.131166	0.128567	0	0	0	0	0	0	0	0	0	0	9.06e-06
ProteoGammaproteoEnterobacteriales|Enterobacteriaceae|Klebsiella|OTU694	0	0	0	0	0	0	0	0	0	0	0	0	0	0	0	0	0	0	0	0	0	0	0	0	0	0	0	0	0.00153338	0.00165387	0.00848987	0.0147282	0.00871506	0.00464768	0.0082324	0.0109844	0.00377635	0.00788975	0	0	0	0	0	0	0	0	0	0	0
ProteoGammaproteoEnterobacteriales|Enterobacteriaceae|Proteus|OTU2334	0	0	4.7e-05	0	0	0	0	0	0	0	0	0	0	0	0	0	0	0	0	0	0	0	0	0	0	9.65e-05	0.00240641	0	0	0	0	0	0	0	0	0	0	0	0.000178431	0.000153401	0.000161125	0.000333868	0.00016538	0.00014897	0.000109645	0.00017969	0	0	0
ProteoGammaproteoEnterobacteriales|Enterobacteriaceae|Raoultella|OTU2520	0	0	0	0	0	0	0	0	0	0	0	0	0	0	0	0	0	0	0	0.00012927	7.06e-05	0	0	0	0.000243934	0	0	0	0.0576001	0.0534093	0.144932	0.169103	0.388779	0.686219	0.114499	0.127599	0.574022	0.121783	0.00447015	0.00342961	0.0028312	0.00583048	0.00244588	0.00276421	0.00288732	0.00289067	0.00325629	0	0
ProteoGammaproteoEnterobacteriales|Enterobacteriaceae|Unassigned|OTU1126	0	0	0	0	0	0	0	0	0	0	0	0	0	0	0	0	0	0	0	0	0	0	0	0	0	0	0	0	0	0	0.000245321	0.000197808	0.000247956	0.000292921	0	0	0.000420931	0.000190917	0	0	0	0	0	0	0	0	0	0	0
ProteoGammaproteoEnterobacteriales|Enterobacteriaceae|Unassigned|OTU1302	0	0	0	0	0	0	0	0	0	0	0	0	0	0	0	0	0	0	0	0	0	0	0	0	0	0	0	0	0	0	0.000547592	0	0	0.00194109	0	0	0	0	0	0	0	0	0	0	0	0	0	0	0
ProteoGammaproteoEnterobacteriales|Enterobacteriaceae|Unassigned|OTU158	0	0	0	0	0	0	0	0	0	0	0	0	0	0	0	0	0	0	0	0	0	0	0	0	0	0	0	0	0.00149406	0.0016359	0.0117973	0.00956262	0.0017926	0.0025074	0.015677	0.00773381	0.0019002	0.00699288	0	0	0	0	0	0	0	0	0	0	0
ProteoGammaproteoEnterobacteriales|Enterobacteriaceae|Unassigned|OTU1934	0	0	0	0	0	0	0	0	0	0	0	0	0	0	0	0	0	0	0	0	0	0	0	0	0	0	0	0	0.00135645	0.00086289	0.00205457	0.00260542	0.00619078	0.011256	0.00170924	0.00188615	0.00908008	0.00177597	0	0	0	0	0	0	0	0	0	0	0
ProteoGammaproteoEnterobacteriales|Enterobacteriaceae|Unassigned|OTU2028	0	0	0	0	0	0	0	0	0	0	0	0	0	0	0	0	0	0	0	0	0	0	0	0	0	0	0	0	0.000334198	0.000593237	0.0010689	0.0011699	0.0027072	0.00460081	0.000767824	0.000882881	0.00389662	0.000910185	0	0	0	0	0	0	0	0	0	0	0
ProteoGammaproteoEnterobacteriales|Enterobacteriaceae|Unassigned|OTU2617	0	0	0	0	0	0	0	0	0	0	0	0	0	0	0	0	0	0	0	0	0	0	0	0	0	0	0	0	0	0	0.00124413	0.00198373	0.00164627	0.00149585	0.00118178	0.00138165	0.00123874	0.00117658	0	0	0	0	0	0	0	0	0	0	0
ProteoGammaproteoEnterobacteriales|Enterobacteriaceae|Unassigned|OTU2712	0	0	0	0	0	0	0	0	0	0	0	0	0	0	0	0	0	0	0	0	0	0	0	0	0	0	0	0	0	0	0	0	0	0	0	0	0	0	0	0	0	0	0	0	0	0	0	0	0
ProteoGammaproteoEnterobacteriales|Enterobacteriaceae|Unassigned|OTU3039	0	0	0	0	0	0	0	0	0	0	0	0	0	0	0	0	0	0	0	0	0	0	0	0	0	0	0	0	0.00114021	0.00120445	0.00720193	0.0117159	0.00837767	0.00562017	0.00679023	0.00934478	0.00399283	0.00658441	0	0	0	0	0	0	0	0	0	0	0
ProteoGammaproteoEnterobacteriales|Enterobacteriaceae|Unassigned|OTU3063	0	0	0	0	0	0	0	0	0	0	0	0	0	0	0	0	0	0	0	0	0	0	0	0	0	0	0	0	0.00121884	0.00115052	0.00502471	0.00775974	0.0065119	0.00568657	0.00516779	0.00594511	0.00485875	0.00470188	0	0	0	0	0	0	0	0	0	0	0
ProteoGammaproteoEnterobacteriales|Enterobacteriaceae|Unassigned|OTU3141	0	0	0	0	0	0	0	0	0	0	0	0	0	0	0	0	0	0	0	0	0	0	0	0	0	0	0	0	0.00233939	0.00213925	0.0046392	0.00515432	0.0128002	0.0225276	0.00366552	0.00424241	0.0192105	0.00368958	0	0	0	0	0	0	0	0	0	0	0
ProteoGammaproteoEnterobacteriales|Enterobacteriaceae|Unassigned|OTU777	0	0	0	0	0	0	0	0	0	0	0	0	0	0	0	0	0	0	0	0	0	0	0	0	0	0	0	0	0.000904301	0.00100671	0.000700918	0.000802536	0.000715415	0.00906101	0.00108163	0.000756755	0.00217281	0.00133198	0	0	0	0	0	0	0	0	0	0	0
ProteoGammaproteoPseudomonadales|Moraxellaceae|Acinetobacter|OTU3249	0	0	0	0	0	0	0	0	0	0	0	0	0	0	0	0	0	0	0	0	0	0	0	0	0	0	0	0	0	0	0	0	0	0	0	0	0	0	0	0	0	0	0	0	0	0	0	0	0
ProteoGammaproteoUnassigned|Unassigned|Unassigned|OTU591	0	0	0	0	0	0	0	0	0	0	0	0	0	0	0	0	0	0	0	0	0	0	0	0	0	0	0	0	0	0	0.000398647	0.000423875	0.000707285	0.00102327	0.000433987	0.000321048	0.000938075	0.000377394	0	0	0	0	0	0	0	0	0	0	0
SacchariUnassigned|Unassigned|Unassigned|Unassigned|OTU763	0.000943798	0.000219151	0.00106555	0	0.000348569	0	0	0	0	0	0	0	0	0	0	0	0.000259751	0	0	0	0	0	0	0	0	0	0	0	0	0	0	0	0	0	0	0	0	0	0.0025262	0.000295845	0.000264706	0	0	0.000273111	0.00222031	0.000593759	0	0.000215972	0
SacchariUnknown_Class|Unknown_Order|Unknown_Family|Candidatus_Saccharimonas|OTU1575	0	0	0	0	0	0	0	0	0	0	0	0	0	0	0	0	0	0	0	0	0	0.000216732	0.000377345	0	0	0	0	0	0	0	0	0	0	0	0	0	0	0	0	0	0	0.000464158	0	0.000422081	0.00156244	0.000531258	0.000697776	0	0
SacchariUnknown_Class|Unknown_Order|Unknown_Family|Candidatus_Saccharimonas|OTU1823	0.00171019	0.000301333	0.0015043	0	0.000993793	0	0.000868278	0	0	0	0.0020758	0	0.000603721	0.000575467	0	0	0.00115117	0.000723606	0.00114652	0	0	0	0	0	0	0	0	0	0	0	0	0	0	0	0	0	0	0	0.00580369	0	0	0.00234522	0	0.000231731	0.000529951	0.00029688	0	0.00138624	0.000212984
SacchariUnknown_Class|Unknown_Order|Unknown_Family|Candidatus_Saccharimonas|OTU2295	0.000567698	0.000725938	0.00239748	0	0.000400484	0	0.000720276	0	0.000294264	0	0.00143089	0	0.000465162	0.00208054	0	0	0.000649377	0.000432977	0.00114652	0.000114062	0	0	0	0	0	5.79e-05	0	0	0	0	0	0	0	0	0	0	0	0	0.000563465	0	0.00117391	0.00109118	0.000278535	0.000306215	0	0.000250004	0	0.000120542	0
SacchariUnknown_Class|Unknown_Order|Unknown_Family|Candidatus_Saccharimonas|OTU639	0	0.000136969	0	0	0.000215074	0	0.000286137	0	0	0	0.000594524	0	0.000148456	0.000324623	0	0	0.00018891	0.000219454	0.00694829	0.000220519	0.000102745	0	0	0	0	0	0	0	0	0	0	0	0	0	0	0	0	0	0.00416025	0.000120529	0	0.000211721	0	0.00033932	0.000173605	0.000125002	0	0.000431944	7.7e-05
Tenericutes|Mollicutes|Anaeroplasmatales|Anaeroplasmataceae|Anaeroplasma|OTU1186	0	0	0	0	0	0	0	0	0	0	2.02e-05	0	0	0	0	0	0	0	0	0	0	0.000447912	0.00208438	0	0	0	0	0	0	0	0	0	0	0	0	0	0	0	0.000450772	0.000427332	0.000425831	0.0113759	0.00226309	0.000331044	0.000274113	0.00032813	0.000465184	4.52e-05	1.81e-05
Tenericutes|Mollicutes|Anaeroplasmatales|Anaeroplasmataceae|Anaeroplasma|OTU634	9.23e-05	0.000102727	0.000125358	0.000147504	0.000148327	0.00952663	0	0	0	0	0	0	0	0	0	8.07e-05	0	0	0	4.56e-05	0	0.000260078	0.000197657	0.000296714	0.000227672	0.000250999	0.000295126	0.00271549	0	0	0	0	0	0	0	0	0	0	0	0	0	0	0	0	0	0	5.81e-05	0	0
Tenericutes|Mollicutes|Mycoplasmatales|Mycoplasmataceae|Mycoplasma|OTU1190	0	0	0	0	0	0	0	0	0	0	0	0	0	0	0	0	0	0	0	0	0	0.000274527	0.00014375	0.000395619	0.000162623	0	0	0.000543098	0.000235905	0.000179769	4.82e-05	6.78e-05	9.35e-05	1.17e-05	0.000126858	4.59e-05	0.000252559	0	0.00124901	0.00128199	0.00134655	0.00140062	0.000339464	0.000595879	0.00360915	0.00107814	0.00129379	0	0
Unassigned|Unassigned|Unassigned|Unassigned|Unassigned|OTU1749	0	0	0	0	0	0	0.000394672	0.000238376	0.000956357	0.000541791	0.000322454	0.00140263	0.0010194	0.000855823	0.00111381	0.000349791	0	0	0	0	0	0.000780234	0.000790627	0	0.000536655	0.000579229	0.000862676	0.000900399	0	0	0	0	0	0	0	0	0	0	0	0	0	0	0	0	0	0	0	0	0
Unassigned|Unassigned|Unassigned|Unassigned|Unassigned|OTU1986	0	0	0	0	0	0	0	0	0	0	0	0	0	0	0	0	0	0	0	0	0	0.0005924	0.000485158	0.000939594	0.000943212	0.000791613	0.000522146	0.000943275	0	0	0	0	0	0	0	0	0	0	0	0	0	0	0	0	0	0	0	0	0
Verrucomicrobia|Verrucomicrobiae|Verrucomicrobiales|Verrucomicrobiaceae|Akkermansia|OTU1257	0	0	0	0	0	0	0	0	0	0	0	0	0	0	0	0	0.000383723	0	0.000533723	0.0011026	0.00129715	0	0	0	0	0	0	0	0	0	0	0	0	0	0	0	0	0	0	0	0	0	0	0	0	0	0	0	0
Verrucomicrobia|Verrucomicrobiae|Verrucomicrobiales|Verrucomicrobiaceae|Akkermansia|OTU1484	0.000120636	0.000212303	0.000227212	0.000236006	0.000185409	0.0166359	0	0	0.00102992	6.25e-05	0	3.57e-05	5.94e-05	0.000236089	3.75e-05	0.000107628	0.0286612	0.0285291	0.0481241	0.0914241	0.174736	0.00216732	0.00422267	0.0052914	0.0179048	0.133976	0.00524416	0.00364447	0.0527837	0.0439715	0.287779	0.19574	0.0109223	0.0130252	0.284322	0.35032	0.0107798	0.38357	0.00051651	0.000810835	0.000425831	0.000382727	0.000426506	0.000397252	0.000685282	0.00467976	0.0215293	0	0
Verrucomicrobia|Verrucomicrobiae|Verrucomicrobiales|Verrucomicrobiaceae|Akkermansia|OTU1788	0	0	0	0	0	0	0	0	0	0	0	0	0	0	0	0	0	0	0	0	0	0	0	0	0	0	0	0	0.00015727	0	0.000582638	0.000553863	2.03e-05	5.08e-05	0.000594229	0.000779687	4.01e-05	0.000776987	0	0	0	0	0	0	0	0	0	0	0
Verrucomicrobia|Verrucomicrobiae|Verrucomicrobiales|Verrucomicrobiaceae|Akkermansia|OTU2418	0	0	0	0	0	0	0	0	0	0	0	0	0	0	0	0	0	0	0	0	0	0	0	0	0	0	0	0	0	0	0	0	0	0	0	0	0	0	0	0	0	0	0	0	0	0	0	0	0
Verrucomicrobia|Verrucomicrobiae|Verrucomicrobiales|Verrucomicrobiaceae|Akkermansia|OTU29	0	0	0	0	0	0	0	0	0	0	0	0	0	0	0	0	0	0	0	0	0	0	0	0	0	0	0	0	0	0	0	0.000621683	0	0	0	0	0	0	0	0	0	0	0	0	0	0	0	0	0
[truncated: 38 more columns]
